# Supplementary material for: Structural mechanism of GTPase-powered ribosome-tRNA movement
Source: Nat Commun. 2021 Oct 11;12:5933. doi: 10.1038/s41467-021-26133-x (PMC8505512; doi:10.1038/s41467-021-26133-x)
Supplement: Supplementary file 6 — Source Data [file 41467_2021_26133_MOESM6_ESM.xlsx]

## Sheet: Figure 2a
GTP hydrolysis							Pi release			Translocation
Time, s	Data 1	Time, s	Data 2	Time, s	Data 3		Time, s	Data		Time, s	Data
10	1.48	10	1.48	10	1.67		0.0002	-0.07218		0.000375	-0.11417
20	2.3	20	2.25	20	2.51		0.000413	-0.10033		0.000763	-0.07517
30	3.11	30	3.06	30	3.37		0.000613	-0.09282		0.00115	-0.02464
40	3.95	40	3.76	40	4.17		0.000825	-0.06904		0.001538	0.039809
50	4.51	50	4.5	50	4.92		0.001025	-0.06642		0.001913	0.00082
60	5.3	60	5.18	60	5.49		0.001238	-0.0479		0.002313	0.034436
							0.001438	-0.05141		0.0027	0.012345
							0.00165	-0.03827		0.003088	-0.03277
							0.00185	-0.03933		0.003475	0.097244
							0.002063	-0.02744		0.003875	0.015859
							0.002275	-0.04424		0.004275	-0.04032
							0.002475	-0.03041		0.004663	0.051227
							0.002688	-0.03356		0.005063	-0.00382
							0.0029	-0.05646		0.005463	-0.07529
							0.0031	-0.04247		0.005863	0.040073
							0.003313	-0.04772		0.006275	0.037315
							0.003525	-0.05436		0.006675	-0.06852
							0.003738	-0.07761		0.007075	-0.00907
							0.00395	-0.07866		0.007488	0.034664
							0.004163	-0.07254		0.0079	-0.02651
							0.004375	-0.06206		0.008313	0.01436
							0.004588	-0.06032		0.008725	0.044702
							0.0048	-0.06746		0.009138	-0.01874
							0.005013	-0.0769		0.00955	-0.0052
							0.005225	-0.04283		0.009963	0.036044
							0.005438	-0.0769		0.010388	-0.08469
							0.00565	-0.02849		0.0108	-0.02312
							0.005863	-0.03725		0.011225	0.011854
							0.006075	-0.0479		0.01165	-0.02639
							0.006288	-0.05576		0.012075	0.029172
							0.006513	-0.06171		0.0125	0.004958
							0.006725	-0.04352		0.012938	-0.00722
							0.006938	-0.04144		0.013363	0.019997
							0.00715	-0.05228		0.013788	-0.01711
							0.007375	-0.03688		0.014225	0.029399
							0.007588	-0.03952		0.014663	0.004466
							0.007813	-0.04337		0.0151	0.080454
							0.008025	-0.04703		0.015538	-0.02976
							0.008238	-0.05942		0.015975	0.029543
							0.008463	-0.05507		0.016413	-0.00031
							0.008675	-0.05243		0.016863	-0.01535
							0.0089	-0.0402		0.017313	0.029028
							0.009125	-0.05699		0.01775	0.030035
							0.009338	-0.04457		0.0182	-0.05046
							0.009563	-0.04476		0.01865	-0.04143
							0.009775	-0.0528		0.0191	-0.02841
							0.01	-0.03968		0.019563	-0.00307
							0.010225	-0.0402		0.020013	0.030551
							0.01045	-0.04386		0.020475	-0.02863
							0.010663	-0.04668		0.020925	-0.01423
							0.010888	-0.03968		0.021388	-0.01146
							0.011113	-0.03532		0.02185	0.004094
							0.011338	-0.03269		0.022313	0.022647
							0.011563	-0.04632		0.022775	0.002199
							0.011788	-0.05016		0.02325	-0.02826
							0.012013	-0.03812		0.023713	0.030299
							0.012238	-0.0416		0.024188	-0.04155
							0.012463	-0.04265		0.024663	0.013353
							0.012688	-0.04685		0.025138	0.02477
							0.012913	-0.05733		0.025613	0.008724
							0.013138	-0.04283		0.026088	-0.0102
							0.013363	-0.0465		0.026575	-0.01561
							0.0136	-0.05576		0.02705	-0.05823
							0.013825	-0.02902		0.027538	0.041081
							0.01405	-0.01888		0.028025	0.035936
							0.014275	-0.02499		0.028513	0.008352
							0.014513	-0.05156		0.029	-0.01121
							0.014738	-0.02936		0.029488	0.0007
							0.014963	-0.03846		0.029988	-0.00557
							0.0152	-0.03443		0.030475	-0.05447
							0.015425	-0.03968		0.030975	0.03205
							0.015663	-0.03235		0.031475	-0.01724
							0.015888	-0.0402		0.031975	-0.01047
							0.016125	-0.03846		0.032475	0.044439
							0.01635	-0.02431		0.032975	0.041716
							0.016588	-0.04231		0.033488	-0.01434
							0.016813	-0.0465		0.034	0.019877
							0.01705	-0.05228		0.0345	-0.03215
							0.017288	-0.05523		0.035013	0.027648
							0.017525	-0.04808		0.035538	-0.04054
							0.01775	-0.05035		0.03605	-0.02363
							0.017988	-0.03725		0.036563	-0.06976
							0.018225	-0.03496		0.037088	0.041572
							0.018463	-0.05228		0.037613	0.027912
							0.0187	-0.03356		0.038138	-0.00582
							0.018938	-0.03548		0.038663	-0.01724
							0.019175	-0.0402		0.039188	-0.01572
							0.019413	-0.02867		0.039713	-0.03554
							0.01965	-0.02378		0.04025	0.041716
							0.019888	-0.03827		0.040788	-0.00131
							0.020125	-0.02344		0.041313	-0.06025
							0.020363	-0.04107		0.04185	-0.0136
							0.0206	-0.05087		0.0424	-0.06174
							0.020838	-0.05436		0.042938	-0.0087
							0.021075	-0.05087		0.043488	-0.06451
							0.021325	-0.02971		0.044025	0.037423
							0.021563	-0.03287		0.044575	-0.01121
							0.0218	-0.02989		0.045125	-0.08006
							0.022038	-0.04299		0.045675	0.006457
							0.022288	-0.04511		0.046238	-0.00494
							0.022525	-0.02971		0.046788	-0.01509
							0.022775	-0.03409		0.04735	-0.07039
							0.023013	-0.01434		0.047913	-0.00784
							0.023263	-0.02989		0.048475	0.013617
							0.0235	-0.02011		0.049038	0.012717
							0.02375	-0.01434		0.049613	-0.05472
							0.023988	-0.02971		0.050175	0.01899
							0.024238	-0.01173		0.05075	-0.05786
							0.024488	-0.03113		0.051325	-0.01673
							0.024725	0.001037		0.0519	-0.0398
							0.024975	-0.02309		0.052475	-0.00319
							0.025225	-0.0208		0.053063	0.00846
							0.025475	-0.01558		0.053638	-0.09436
							0.025725	-0.04231		0.054225	-0.00557
							0.025963	-0.02045		0.054813	0.021376
							0.026213	-0.03933		0.0554	-0.04293
							0.026463	-0.03427		0.056	0.014876
							0.026713	-0.02675		0.056588	-4.3e-05
							0.026963	-0.03164		0.057188	0.002823
							0.027213	-0.01276		0.057788	-0.02602
							0.027463	-0.03129		0.058388	-0.02374
							0.027725	-0.01468		0.058988	0.010738
							0.027975	-0.02692		0.059588	-0.04745
							0.028225	-0.03113		0.0602	-0.04005
							0.028475	-0.02728		0.060813	-0.04719
							0.028725	-0.03253		0.061425	-0.05095
							0.028988	-0.01888		0.062038	-0.01296
							0.029238	-0.03392		0.06265	-0.05285
							0.029488	-0.01505		0.063275	-0.01547
							0.02975	-0.00508		0.0639	0.01899
							0.03	-0.01853		0.064525	0.003087
							0.030263	-0.02027		0.06515	-0.01121
							0.030513	-0.03322		0.065775	0.017011
							0.030775	-0.04895		0.0664	-0.05435
							0.031025	-0.02326		0.067038	-0.00882
							0.031288	-0.03008		0.067675	-0.04505
							0.031538	-0.02605		0.068313	0.015631
							0.0318	-0.01453		0.06895	0.033429
							0.032063	-0.02396		0.0696	0.055112
							0.032313	-0.03479		0.07025	-0.03931
							0.032575	-0.01801		0.070888	-0.03028
							0.032838	-0.0374		0.071538	-0.03517
							0.0331	-0.04545		0.0722	-0.00255
							0.033363	-0.01592		0.07285	-0.01259
							0.033625	-0.03269		0.073513	-0.01434
							0.033888	-0.03584		0.074175	-0.01874
							0.03415	-0.03008		0.074838	0.022276
							0.034413	-0.02396		0.0755	-0.01047
							0.034675	-0.02499		0.076163	0.043587
							0.034938	-0.00788		0.076838	0.020884
							0.0352	-0.03759		0.077513	-0.0398
							0.035463	-0.02552		0.078188	-0.0043
							0.035725	0.008195		0.078863	-0.0798
							0.036	-0.03182		0.07955	-0.03741
							0.036263	-0.01697		0.080225	-0.00333
							0.036525	-0.01415		0.080913	0.000964
							0.0368	-0.01906		0.081613	-0.02061
							0.037063	-0.02431		0.0823	-0.00997
							0.037325	-0.02902		0.082988	-0.03416
							0.0376	0.002089		0.083688	0.027013
							0.037863	-0.00717		0.084388	-0.01685
							0.038138	-0.01189		0.085088	-0.04281
							0.0384	-0.01801		0.0858	-0.01987
							0.038675	-0.00142		0.0865	-0.01673
							0.03895	-0.01505		0.087213	0.009215
							0.039213	0.001557		0.087925	-0.04457
							0.039488	-0.01086		0.088638	0.001336
							0.039763	0.006273		0.089363	-0.02651
							0.040038	0.003298		0.090075	-0.00859
							0.0403	-0.03023		0.0908	-0.09473
							0.040575	-0.00472		0.091525	-0.06599
							0.04085	-0.01748		0.092263	0.017874
							0.041125	-0.03392		0.092988	0.012345
							0.0414	-0.0271		0.093725	0.006853
							0.041675	-0.02921		0.094463	0.01111
							0.04195	-0.02936		0.0952	0.016255
							0.042225	-0.00943		0.09595	-0.05085
							0.0425	-0.02344		0.0967	-0.04644
							0.042775	-0.03601		0.097438	-0.06323
							0.043063	-0.00875		0.0982	-0.02814
							0.043338	-0.01453		0.09895	-0.00707
							0.043613	-0.00351		0.099713	-0.01849
							0.0439	-0.00052		0.100462	-0.04229
							0.044175	-0.02045		0.101225	-0.04143
							0.04445	-0.00894		0.102	-0.01222
							0.044738	0.00227		0.102762	-0.01397
							0.045013	-0.00438		0.103537	-0.04367
							0.0453	-0.01732		0.104313	-0.02251
							0.045575	-0.01434		0.105087	-0.07416
							0.045863	-0.02309		0.105875	-0.06737
							0.046138	-0.00438		0.10665	0.010367
							0.046425	-0.02728		0.107437	-0.02188
							0.046713	-0.00595		0.108237	-0.07805
							0.047	-0.00981		0.109025	-0.03277
							0.047275	-0.0091		0.109825	-0.06864
							0.047563	-0.01189		0.110625	-0.0102
							0.04785	-0.02413		0.111425	-0.0181
							0.048138	-0.00664		0.112225	-0.03404
							0.048425	-0.01958		0.113037	-0.03729
							0.048713	-0.02027		0.11385	-0.08481
							0.049	-0.02867		0.114662	-0.03842
							0.049288	-0.01399		0.115475	-0.03717
							0.049575	0.002609		0.1163	-0.01938
							0.049863	-0.02116		0.117125	-0.05898
							0.05015	-0.01294		0.11795	-0.05875
							0.050438	-0.0208		0.118775	-0.0482
							0.050738	-0.01993		0.119613	-0.03065
							0.051025	-0.02449		0.12045	-0.05536
							0.051313	-0.03061		0.121288	-0.01434
							0.051613	-0.02203		0.122125	-0.0541
							0.0519	-0.00298		0.122975	-0.06864
							0.0522	-0.00804		0.123825	-0.07327
							0.052488	-0.01573		0.124675	-0.01372
							0.052788	0.003141		0.125537	-0.02236
							0.053075	-0.03619		0.126388	-0.0196
							0.053375	-0.03041		0.12725	-0.02162
							0.053663	-0.0217		0.128125	-0.04118
							0.053963	-0.01225		0.128988	-0.02162
							0.054263	-0.00804		0.129863	-0.04042
							0.054563	-0.01225		0.130737	-0.03717
							0.05485	-0.00613		0.131612	-0.04155
							0.05515	-0.00875		0.1325	-0.0136
							0.05545	-0.01033		0.133375	-0.00243
							0.05575	-0.01609		0.134275	-0.03028
							0.05605	-0.00561		0.135163	0.013869
							0.05635	-0.00595		0.136063	-0.02326
							0.05665	-0.02045		0.13695	-0.03139
							0.05695	-0.02272		0.137863	-0.07629
							0.05725	-0.02849		0.138763	-0.01146
							0.05755	0.0014		0.139675	-0.05058
							0.057863	-0.00754		0.140587	0.023883
							0.058163	-0.01697		0.1415	-0.06148
							0.058463	-0.01924		0.142425	-0.01987
							0.058775	-0.00264		0.14335	-0.01572
							0.059075	0.005063		0.144275	0.007836
							0.059375	0.001037		0.1452	-0.03114
							0.059688	-0.02797		0.146138	-0.02374
							0.059988	-0.0049		0.147075	-0.00658
							0.0603	-0.01102		0.148013	-0.04468
							0.0606	-0.00456		0.148962	-0.01685
							0.060913	-0.03479		0.1499	-0.02576
							0.061225	-0.02011		0.15085	-0.02125
							0.061525	-0.00438		0.151812	-0.06476
							0.061838	-0.00037		0.152775	0.021148
							0.06215	-0.00856		0.153738	0.006973
							0.062463	-0.01732		0.1547	-0.01322
							0.062775	-0.01136		0.155663	-0.04431
							0.063088	-0.01679		0.156638	-0.02188
							0.0634	-0.00264		0.157625	-0.00296
							0.063713	-0.0112		0.1586	0.008987
							0.064025	0.005753		0.159588	-0.01938
							0.064338	-0.00841		0.160575	0.057991
							0.06465	-0.02797		0.161563	0.015368
							0.064963	-0.01453		0.162563	-0.0289
							0.065275	-0.00664		0.163563	0.020884
							0.0656	0.006623		0.164562	-0.06036
							0.065913	-0.0049		0.165575	0.01436
							0.066225	-0.0208		0.166588	-0.04483
							0.06655	-0.00351		0.1676	-0.02952
							0.066863	-0.007		0.168612	-0.01998
							0.067188	-0.01888		0.169638	-0.03442
							0.0675	-0.00682		0.170663	-0.02915
							0.067825	-0.01241		0.1717	-0.02236
							0.068138	0.008727		0.172737	-0.03617
							0.068463	-0.00332		0.173775	-0.03491
							0.068788	0.019743		0.174812	0.008724
							0.069113	-0.0154		0.175863	-0.05423
							0.069425	-0.00018		0.176913	-0.01598
							0.06975	-0.0154		0.177962	-0.03192
							0.070075	-0.00211		0.179025	0.007224
							0.0704	-0.00332		0.180088	-0.01397
							0.070725	0.013975		0.18115	-0.06588
							0.07105	0.016587		0.182225	-0.07253
							0.071375	-0.01977		0.1833	0.008088
							0.0717	-0.01627		0.184375	-0.06412
							0.072025	-0.00508		0.185463	0.00395
							0.07235	-0.01155		0.18655	-0.00243
							0.072688	-0.00472		0.187637	-0.02826
							0.073013	-0.00508		0.188725	-0.05509
							0.073338	-0.00177		0.189825	-0.1094
							0.073675	0.000505		0.190938	-0.01998
							0.074	-0.0009		0.192037	-0.02374
							0.074338	-0.02831		0.19315	-0.03804
							0.074663	-0.0063		0.194275	-0.07189
							0.075	-0.03303		0.195387	-0.06776
							0.075325	-0.00298		0.196513	0.042196
							0.075663	-0.00282		0.19765	-0.05774
							0.075988	-0.02132		0.198775	0.002451
							0.076325	-0.02465		0.199913	-0.01763
							0.076663	-0.00894		0.201063	-0.03528
							0.077	-0.00403		0.2022	0.003315
							0.077338	-0.00997		0.20335	-0.03554
							0.077675	0.006454		0.204513	-0.01662
							0.078013	-0.01294		0.205675	-0.06562
							0.07835	-0.00298		0.206838	-0.01998
							0.078688	-0.00052		0.208	-0.03028
							0.079025	0.007675		0.209175	-0.07679
							0.079363	0.008727		0.21035	-0.04406
							0.0797	-0.00962		0.211537	-0.04797
							0.080038	-0.01015		0.212725	0.010367
							0.080388	-0.00332		0.213913	-0.00206
							0.080725	-0.00229		0.2151	-0.05133
							0.081063	-0.00543		0.2163	-0.01699
							0.081413	-0.01328		0.217513	-0.00919
							0.08175	0.011001		0.218712	-0.0729
							0.0821	-0.01347		0.219938	-0.0452
							0.082438	-0.02185		0.22115	-0.08193
							0.082788	-0.00316		0.222375	-0.09436
							0.083138	-0.01173		0.2236	-0.01987
							0.083475	-0.01766		0.224837	-0.00031
							0.083825	-0.01748		0.226075	-0.02901
							0.084175	0.001037		0.227313	-0.00568
							0.084525	0.001738		0.228563	-0.00333
							0.084875	-0.00245		0.229813	-0.07089
							0.085213	-0.01748		0.231063	-0.07227
							0.085563	-0.01592		0.232325	-0.04483
							0.085925	0.008195		0.233588	-0.01072
							0.086275	0.001037		0.234863	-0.01296
							0.086625	-0.00193		0.236137	-0.03767
							0.086975	0.004011		0.237412	-0.01724
							0.087325	-0.02326		0.2387	-0.00356
							0.087675	-0.0112		0.239987	-0.01524
							0.088038	-0.00856		0.241287	-0.05998
							0.088388	-0.01434		0.242588	-0.03643
							0.08875	-0.01853		0.243887	-0.02777
							0.0891	-0.00561		0.2452	-0.06073
							0.089463	0.0014		0.246513	-0.05435
							0.089813	0.006273		0.247837	0.023883
							0.090175	-0.00595		0.24915	-0.00983
							0.090525	-0.00332		0.250488	-0.05973
							0.090888	0.001037		0.251825	-0.00882
							0.09125	0.019562		0.253163	-0.05961
							0.091613	0.013443		0.2545	-0.02263
							0.091975	-0.01468		0.25585	-0.08708
							0.092325	0.002959		0.257212	-0.02952
							0.092688	-0.01189		0.258575	0.02074
							0.09305	-0.01486		0.259937	0.016747
							0.093413	0.001218		0.2613	-0.03341
							0.093788	0.012573		0.262675	-0.00833
							0.09415	-0.00543		0.264062	-0.06764
							0.094513	0.005753		0.26545	-0.05233
							0.094875	-0.00037		0.266838	-0.01008
							0.09525	0.009937		0.268238	-0.07794
							0.095613	0.003298		0.269637	0.007596
							0.095975	-0.00577		0.27105	-0.01736
							0.09635	0.014314		0.272462	-0.0418
							0.096713	-0.00316		0.273875	-0.07667
							0.097088	0.010831		0.2753	-0.08693
							0.09745	0.005402		0.276725	-0.09047
							0.097825	-0.01837		0.278163	0.041308
							0.0982	0.003661		0.2796	0.007716
							0.098575	-0.01086		0.28105	-0.0245
							0.098938	0.001895		0.2825	-0.01763
							0.099313	0.01065		0.283962	-0.0333
							0.099688	-0.00245		0.285412	-0.0274
							0.100062	-0.00264		0.286887	0.001816
							0.100437	-0.01155		0.288363	-0.02076
							0.100813	-0.02291		0.289838	-0.04995
							0.101187	0.005934		0.291325	0.000328
							0.101563	0.000686		0.292812	-0.07529
							0.10195	-0.00018		0.294313	0.063771
							0.102325	-0.00856		0.295812	-0.06188
							0.1027	0.002427		0.297312	-0.03842
							0.103087	0.020094		0.298825	-0.0872
							0.103463	-0.01381		0.30035	-0.03591
							0.10385	-0.00595		0.301875	-0.02841
							0.104225	-0.00052		0.3034	-0.02413
							0.104612	0.001557		0.304938	-0.02413
							0.104988	0.016055		0.306475	-0.04155
							0.105375	0.004713		0.308025	-0.0383
							0.105762	-0.00595		0.309588	-0.02752
							0.10615	0.011001		0.311137	-0.04745
							0.106525	0.001738		0.312712	0.019769
							0.106913	0.01695		0.314275	-0.05133
							0.1073	-0.00142		0.31585	-0.02826
							0.107688	-0.00856		0.317437	-0.0511
							0.108075	0.006986		0.319025	-0.06461
							0.108462	0.01851		0.320625	0.012345
							0.108862	-0.01328		0.322225	-0.06928
							0.10925	-0.00682		0.323837	-0.06726
							0.109637	0.006805		0.32545	-0.06502
							0.110025	-0.00595		0.327062	-0.09623
							0.110425	0.014314		0.3287	-0.03542
							0.110813	0.006273		0.330325	-0.0442
							0.111212	0.013262		0.331962	-0.01057
							0.1116	0.011001		0.333613	-0.02113
							0.112	0.001738		0.335263	-0.04745
							0.112388	0.004193		0.336913	0.027157
							0.112788	0.009598		0.338587	0.006073
							0.113187	0.012053		0.34025	-0.01047
							0.113587	0.023069		0.341925	-0.06087
							0.113975	0.009937		0.343612	-0.06939
							0.114375	-0.00369		0.3453	-0.00621
							0.114775	-0.00229		0.347	-0.05285
							0.115175	0.006986		0.3487	0.017011
							0.115575	-0.01434		0.3504	-0.02487
							0.115988	0.015559		0.352125	-0.04972
							0.116388	-0.00298		0.353837	-0.07716
							0.116788	0.019743		0.355575	-0.05811
							0.117188	0.001895		0.3573	-0.06551
							0.1176	-0.01294		0.35905	0.002571
							0.118	0.004531		0.3608	-0.00255
							0.118413	0.003141		0.36255	-0.06439
							0.118813	0.016237		0.364312	-0.03166
							0.119225	-0.00211		0.366075	-0.04192
							0.119625	-0.00943		0.36785	-0.11955
							0.120038	0.006273		0.369637	0.040709
							0.12045	0.022355		0.371425	-0.0517
							0.12085	0.001895		0.373212	-0.02251
							0.121262	0.006986		0.375025	-0.04457
							0.121675	-0.00508		0.376825	-0.02125
							0.122088	-0.00193		0.378637	0.008843
							0.1225	0.006805		0.380462	-0.05498
							0.122912	-0.01381		0.3823	-0.0274
							0.123325	-0.00421		0.384138	-0.02952
							0.12375	-0.00403		0.385975	-0.00769
							0.124163	0.01695		0.387825	-0.03617
							0.124575	-0.00298		0.389688	-0.04219
							0.124987	-0.00018		0.39155	-0.06752
							0.125412	-0.0112		0.393425	-0.07954
							0.125825	0.007675		0.3953	-0.0196
							0.12625	-0.00403		0.397188	-0.06274
							0.126662	-0.01312		0.399075	-0.00508
							0.127088	-0.00245		0.400975	-0.01998
							0.127512	0.006805		0.402887	-0.00707
							0.127937	0.003141		0.4048	-0.05912
							0.12835	-0.00316		0.406725	-0.04984
							0.128775	0.024096		0.40865	-0.03091
							0.1292	-0.01086		0.410587	0.002451
							0.129625	0.000166		0.412537	-0.00658
							0.13005	0.030735		0.414488	-0.03666
							0.130475	0.001738		0.416438	-0.02389
							0.130912	0.009779		0.418413	-0.05547
							0.131337	-0.01347		0.420388	-0.06174
							0.131763	0.005063		0.422363	-0.00195
							0.132188	0.01643		0.42435	-0.04719
							0.132625	0.003479		0.42635	-0.05547
							0.13305	0.002089		0.42835	-0.01886
							0.133487	-0.00124		0.430362	0.012861
							0.133913	0.006623		0.432388	-0.0418
							0.13435	0.007675		0.434413	-0.04192
							0.134787	0.015559		0.43645	-0.0605
							0.135212	-0.00804		0.438487	-0.05811
							0.13565	0.011871		0.440538	-0.06513
							0.136088	-0.00316		0.4426	0.006973
							0.136525	-0.00928		0.444663	-0.02688
							0.136963	-0.02011		0.446737	-0.03554
							0.1374	-0.00385		0.448825	-0.0102
							0.137837	0.012742		0.450913	-0.04894
							0.138275	-0.00856		0.453012	-0.04069
							0.138725	-0.00472		0.455112	-0.01748
							0.139162	0.023758		0.457225	-0.04092
							0.1396	-0.00018		0.45935	-0.02135
							0.14005	0.015185		0.461475	-0.0872
							0.140488	-0.0007		0.463612	-0.05334
							0.140938	-0.01049		0.465762	-0.12556
							0.141375	0.002959		0.467912	-0.02639
							0.141825	0.000686		0.470075	-0.02878
							0.142275	0.016769		0.47225	-0.03114
							0.142713	0.006805		0.474425	-0.00307
							0.143163	0.010469		0.476613	-0.03956
							0.143613	-0.00332		0.478812	-0.02651
							0.144063	0.011182		0.481012	-0.0576
							0.144513	0.000686		0.483225	-0.02614
							0.144963	0.013975		0.48545	-0.07103
							0.145413	0.01065		0.487675	-0.04532
							0.145863	-0.00472		0.489913	-0.07327
							0.146325	0.009937		0.492162	-0.00997
							0.146775	0.012053		0.494413	-0.02438
							0.147225	-0.00316		0.496675	0.011854
							0.147687	0.020771		0.49895	-0.00407
							0.148137	0.000166		0.501238	-0.02236
							0.1486	0.024096		0.503525	-0.02676
							0.149062	-0.0091		0.505825	-0.0951
							0.149512	-0.00193		0.508125	-0.03102
							0.149975	0.016055		0.510437	0.021268
							0.150438	0.014495		0.512762	-0.03968
							0.1509	0.032138		0.5151	0.017382
							0.151362	-0.00788		0.517438	-0.07204
							0.151825	-0.0049		0.5198	-0.02952
							0.152287	0.015027		0.52215	-0.0699
							0.15275	0.001738		0.524525	-0.03591
							0.153213	0.009598		0.5269	-0.05334
							0.153675	-0.0009		0.529288	0.005845
							0.15415	0.011001		0.531687	-0.04972
							0.154612	0.018353		0.534087	-0.02174
							0.155075	-3.1e-06		0.5365	0.030923
							0.15555	0.005402		0.538925	-0.07304
							0.156025	0.024278		0.541363	-0.03039
							0.156487	-0.0063		0.5438	-0.01184
							0.156962	0.014495		0.54625	-0.0635
							0.157438	0.002609		0.548712	-0.04782
							0.157912	0.017458		0.551188	-0.05636
							0.158375	0.015185		0.553662	0.063136
							0.15885	0.009779		0.55615	-0.06226
							0.159325	0.020614		0.55865	0.017239
							0.159812	0.01643		0.561162	-0.01222
							0.160287	0.010311		0.563675	-0.06827
							0.160763	0.006273		0.5662	-0.06387
							0.161237	-0.00106		0.568738	0.056863
							0.161725	0.014132		0.571288	-0.00043
							0.1622	-0.00438		0.573838	0.004322
							0.162687	0.024628		0.576412	0.010223
							0.163162	0.00383		0.578987	-0.07805
							0.16365	-0.00193		0.581575	-0.00946
							0.164125	0.007518		0.584162	-0.03139
							0.164613	0.016055		0.586775	-0.04834
							0.1651	0.0262		0.589387	-0.05196
							0.165587	0.0014		0.592013	-0.04834
							0.166075	0.0014		0.59465	-0.05021
							0.166562	0.014495		0.597287	-0.01975
							0.16705	0.012391		0.59995	-0.02976
							0.167537	-0.01871		0.602612	-0.07253
							0.168025	0.010311		0.605287	-0.02289
							0.168525	0.03267		0.607975	-0.1203
							0.169013	0.020432		0.610663	-0.0748
							0.1695	0.023939		0.613375	-0.01285
							0.17	0.000166		0.616087	-0.00471
							0.170487	0.004531		0.618813	0.00058
							0.170988	-0.00577		0.62155	-0.03479
							0.171487	0.017978		0.6243	-0.02841
							0.171975	-0.00229		0.627062	-0.0462
							0.172475	0.008546		0.629825	-0.02088
							0.172975	0.011182		0.6326	-0.02915
							0.173475	0.017458		0.6354	-0.07578
							0.173975	-0.00264		0.6382	-0.02088
							0.174475	0.01065		0.641	0.012609
							0.174975	-0.00193		0.643825	-0.07831
							0.175488	0.004011		0.646662	-0.06136
							0.175987	0.023939		0.6495	-0.0605
							0.176488	0.008195		0.65235	-0.0333
							0.177	-0.00894		0.655225	-0.01195
							0.1775	-0.00577		0.6581	-0.03703
							0.178013	0.003661		0.660987	-0.0146
							0.178512	0.030058		0.663875	-0.02275
							0.179025	0.004193		0.666788	-0.09222
							0.179538	0.004193		0.669712	-0.06274
							0.18005	0.005753		0.672638	-0.07854
							0.180562	0.006115		0.675587	-0.08846
							0.181075	0.007675		0.678537	0.020369
							0.181588	0.011521		0.6815	-0.11254
							0.1821	0.002959		0.684475	-0.07278
							0.182612	0.009598		0.687463	-0.03454
							0.183125	0.011702		0.690463	-0.05147
							0.18365	0.01065		0.693475	-0.01647
							0.184162	0.028474		0.696487	-0.03767
							0.184687	0.008195		0.699525	-0.04707
							0.1852	0.020432		0.702563	-0.06036
							0.185725	0.013443		0.705625	-0.05961
							0.18625	0.020614		0.708687	-0.03643
							0.186762	0.007675		0.711775	-0.0842
							0.187287	0.03319		0.714863	-0.07603
							0.187813	0.006454		0.717963	-0.0699
							0.188338	0.01938		0.721075	-0.05159
							0.188863	0.015898		0.7242	-0.02789
							0.189388	0.015559		0.72735	-0.028
							0.189912	0.014314		0.7305	-4.3e-05
							0.19045	0.004531		0.733662	0.006217
							0.190975	0.001218		0.736825	-0.06301
							0.1915	-0.00577		0.740013	0.019769
							0.192037	0.028292		0.743213	-0.1104
							0.192563	0.00435		0.746425	-0.08682
							0.1931	0.020965		0.74965	-0.02853
							0.193638	0.006623		0.752887	0.002343
							0.194175	0.007675		0.756137	-0.04406
							0.1947	0.016055		0.759387	-0.03591
							0.195238	0.014314		0.762662	-0.00582
							0.195775	0.024459		0.76595	-0.0121
							0.196313	0.015027		0.76925	-0.01975
							0.196863	0.020771		0.772563	-0.07253
							0.1974	0.015185		0.775875	-0.08156
							0.197938	0.012923		0.779212	-0.03277
							0.198475	0.008389		0.782562	-0.05912
							0.199025	0.006115		0.785925	-0.04495
							0.199563	0.009779		0.7893	-0.01849
							0.200113	0.007143		0.792687	-0.05021
							0.200662	0.019223		0.796075	-0.07428
							0.2012	0.03406		0.799487	-0.06237
							0.20175	0.007675		0.802912	-0.10164
							0.2023	0.023758		0.80635	-0.028
							0.20285	0.011702		0.809812	-0.0324
							0.2034	0.006115		0.813275	-0.01736
							0.20395	0.003661		0.81675	-0.03528
							0.2045	0.009066		0.820238	-0.03591
							0.205062	0.012234		0.823738	-0.00568
							0.205612	0.019562		0.827263	-0.03867
							0.206162	0.034931		0.830787	-0.03053
							0.206725	0.023407		0.834337	-0.04558
							0.207275	0.026551		0.837888	-0.12758
							0.207838	0.009937		0.841462	-0.04307
							0.2084	0.023226		0.84505	-0.06148
							0.208963	0.007143		0.84865	-0.03001
							0.209513	0.02481		0.852262	-0.07077
							0.210075	0.017639		0.855887	-0.04192
							0.210637	0.001738		0.859525	-0.04155
							0.2112	0.004011		0.863175	0.013125
							0.211775	0.024278		0.86685	-0.06375
							0.212337	-0.00841		0.870525	-0.0087
							0.2129	0.020432		0.874225	-0.04229
							0.213475	0.013262		0.877937	0.020513
							0.214037	0.021835		0.881662	0.034808
							0.214612	0.030058		0.8854	-0.07992
							0.215175	0.019223		0.88915	-0.04659
							0.21575	0.015559		0.892913	-0.07517
							0.216325	0.022174		0.896688	-0.09771
							0.2169	0.012742		0.900487	-0.04345
							0.217475	0.008389		0.9043	-0.01849
							0.21805	0.012053		0.908125	-0.08495
							0.218625	0.011339		0.911963	-0.0467
							0.2192	0.019223		0.915812	-0.0511
							0.219775	0.015717		0.919688	0.031042
							0.220362	0.020965		0.923563	-0.01987
							0.220938	0.022017		0.927463	-0.05834
							0.221525	0.01065		0.931375	-0.05009
							0.2221	0.030578		0.9353	-0.07891
							0.222687	0.0262		0.939237	-0.05461
							0.223263	0.01013		0.9432	0.013353
							0.22385	0.034242		0.947175	-0.03505
							0.224438	0.039647		0.951163	-0.01509
							0.225025	0.020965		0.955163	-0.04307
							0.225613	0.0325		0.959175	-0.08909
							0.2262	0.011702		0.963212	-0.11779
							0.2268	0.019743		0.967263	-0.02863
							0.227388	0.009598		0.971325	-0.03505
							0.227975	0.019743		0.9754	-0.06752
							0.228575	0.013625		0.9795	-0.06551
							0.229162	0.013975		0.983612	-0.06562
							0.229762	0.018159		0.987737	-0.0511
							0.230363	0.011521		0.991875	-0.01748
							0.23095	0.022706		0.996037	-0.01348
							0.23155	0.016055		1.00021	-0.0131
							0.23215	0.026394		1.0044	-0.00169
							0.23275	0.011001		1.0086	-0.03341
							0.23335	0.013625		1.01283	-0.0442
							0.233963	0.026394		1.01706	-0.07502
							0.234563	0.020094		1.02131	-0.06062
							0.235162	0.018353		1.02559	-0.04696
							0.235775	0.02481		1.02988	-0.01047
							0.236375	0.009779		1.03418	-0.0605
							0.236988	0.025499		1.03849	-0.07177
							0.237587	0.022355		1.04282	-0.0838
							0.2382	0.018848		1.04718	0.027792
							0.238813	0.021303		1.05155	-0.07216
							0.239425	0.01695		1.05593	0.008352
							0.240038	0.028812		1.06034	-0.07216
							0.24065	0.019743		1.06475	-0.05122
							0.241262	0.01695		1.06919	-0.02427
							0.241887	0.0262		1.07364	-0.06036
							0.2425	0.023758		1.0781	0.015248
							0.243113	0.01643		1.08259	-0.06476
							0.243738	0.028135		1.0871	-0.07905
							0.244363	0.02689		1.09161	-0.04505
							0.244975	0.001557		1.09615	-0.03741
							0.2456	0.035644		1.10071	0.026641
							0.246225	0.02533		1.10528	-0.0808
							0.24685	0.010831		1.10986	-0.05147
							0.247475	0.009779		1.11448	-0.06301
							0.2481	0.02689		1.1191	-0.05461
							0.248725	0.012742		1.12374	-0.0882
							0.24935	0.031799		1.1284	-0.05386
							0.249987	0.017821		1.13307	-0.00232
							0.250612	0.026394		1.13777	0.001336
							0.25125	0.02533		1.14249	-0.02188
							0.251888	0.013443		1.14721	-0.04857
							0.252513	0.011339		1.15196	-0.08107
							0.25315	0.024628		1.15674	-0.01109
							0.253787	0.040179		1.16151	-0.07502
							0.254425	0.017821		1.16632	-0.09133
							0.255062	0.017289		1.17114	-0.07241
							0.2557	0.009598		1.17599	-0.02588
							0.256337	0.03267		1.18084	-0.06136
							0.256988	0.026732		1.18572	-0.0635
							0.257625	0.020965		1.19061	-0.10952
							0.258275	0.021666		1.19553	-0.0476
							0.258913	0.023407		1.20046	-0.04871
							0.259562	0.02533		1.20541	-0.04229
							0.260213	0.015559		1.21039	0.000964
							0.260862	0.024628		1.21537	-0.06451
							0.2615	0.013262		1.22039	-0.03304
							0.262163	0.01903		1.22541	0.012345
							0.262812	0.023407		1.23046	-0.04229
							0.263463	0.020432		1.23553	-0.03505
							0.264113	0.007143		1.24061	-0.08682
							0.264775	0.013975		1.24571	-0.06551
							0.265425	0.030928		1.25084	-0.0527
							0.266088	0.027784		1.25598	-0.04569
							0.266737	0.023407		1.26114	-0.05723
							0.2674	0.012391		1.26632	-0.06965
							0.268063	0.017821		1.27153	-0.15743
							0.268725	0.022174		1.27675	-0.05912
							0.269388	0.032851		1.28199	-0.05636
							0.27005	0.051376		1.28725	-0.05823
							0.270712	0.035463		1.29254	-0.08368
							0.271375	0.035112		1.29784	-0.05861
							0.27205	0.009937		1.30316	-0.08357
							0.272712	0.021303		1.3085	-0.01938
							0.273387	0.026551		1.31386	-0.06163
							0.27405	0.013105		1.31925	-0.05222
							0.274725	0.009259		1.32465	-0.0492
							0.2754	0.015898		1.33008	-0.0527
							0.276075	0.012391		1.33553	0.016255
							0.27675	0.02481		1.34099	-0.03741
							0.277425	0.028135		1.34648	-0.04871
							0.2781	0.006454		1.35199	-0.03102
							0.278787	0.028474		1.35751	-0.02349
							0.279462	0.016769		1.36306	0.024518
							0.280138	0.027603		1.36864	0.0007
							0.280825	0.032319		1.37423	-0.00296
							0.281512	0.004011		1.37984	-0.01647
							0.282187	0.015366		1.38548	-0.09749
							0.282875	0.033722		1.39114	-0.04069
							0.283563	0.014846		1.39681	-0.06237
							0.28425	0.036334		1.40251	-0.01911
							0.284938	0.035112		1.40823	-0.05887
							0.285637	0.024096		1.41398	-0.09133
							0.286325	0.023407		1.41974	-0.12395
							0.287012	0.035294		1.42552	-0.09185
							0.287713	0.042634		1.43134	-0.04207
							0.288413	0.032138		1.43716	-0.03367
							0.2891	0.007143		1.44301	-0.05585
							0.2898	0.031448		1.44889	-0.0492
							0.2905	0.009066		1.45479	-0.04244
							0.2912	0.016237		1.46071	-0.02188
							0.2919	0.03111		1.46665	-0.03442
							0.2926	0.012923		1.47261	-0.08043
							0.2933	0.017639		1.47861	-0.06663
							0.294012	0.024628		1.48461	-0.07416
							0.294713	0.036164		1.49065	-0.03741
							0.295425	0.031267		1.49671	-0.06401
							0.296138	0.017107		1.50279	0.029291
							0.296838	0.029864		1.50889	-0.09208
							0.29755	0.022536		1.51501	0.004694
							0.298263	0.040892		1.52116	-0.0433
							0.298975	0.020614		1.52734	-0.0872
							0.299688	0.040711		1.53354	-0.04659
							0.300413	0.03198		1.53975	-0.023
							0.301125	0.0199		1.546	-0.05285
							0.301838	0.030735		1.55226	-0.02513
							0.302563	0.027784		1.55856	-0.00557
							0.303275	0.028474		1.56488	-0.04382
							0.304	0.028812		1.57121	-0.02236
							0.304725	0.04822		1.57757	-0.06323
							0.30545	0.009937		1.58396	0.006337
							0.306175	0.044375		1.59037	-0.02814
							0.3069	0.047349		1.59681	0.00082
							0.307625	0.045765		1.60327	-0.10952
							0.308363	0.036854		1.60976	-0.05371
							0.309088	0.031606		1.61626	-0.06902
							0.309825	0.047349		1.6228	-0.06323
							0.31055	0.041944		1.62936	-0.04883
							0.311287	0.030928		1.63595	-0.04707
							0.312025	0.04527		1.64256	-0.05423
							0.312762	0.02481		1.64919	-0.06401
							0.3135	0.031448		1.65585	-0.0526
							0.314238	0.039647		1.66254	-0.05159
							0.314975	0.015185		1.66925	-0.07103
							0.315713	0.043843		1.67599	0.011482
							0.316462	0.022536		1.68275	-0.07917
							0.3172	0.027071		1.68954	-0.01647
							0.31795	0.049091		1.69635	-0.01273
							0.3187	0.023407		1.70319	-0.09372
							0.31945	0.030578		1.71006	-0.10802
							0.3202	0.052936		1.71695	-0.04192
							0.32095	0.022017		1.72386	-0.00769
							0.3217	0.017978		1.73081	-0.05599
							0.32245	0.039647		1.73779	-0.06323
							0.3232	0.02533		1.74479	-0.08444
							0.323963	0.017639		1.7518	-0.06387
							0.324713	0.027422		1.75886	-0.0245
							0.325475	0.037228		1.76594	-0.05085
							0.326237	0.018848		1.77304	-0.06689
							0.327	0.046479		1.78017	-0.03703
							0.327763	0.036334		1.78733	-0.03842
							0.328525	0.022174		1.79451	-0.05196
							0.329287	0.0262		1.80173	-0.05648
							0.33005	0.040542		1.80897	-0.03266
							0.330813	0.040892		1.81624	-0.04394
							0.331587	0.016055		1.82354	-0.01195
							0.332363	0.0262		1.83086	-0.03091
							0.333125	0.03406		1.83821	-0.08481
							0.3339	0.030396		1.8456	-0.02614
							0.334675	0.027603		1.853	-0.00232
							0.33545	0.033008		1.86044	-0.08582
							0.336225	0.03354		1.8679	-0.04544
							0.337	0.033008		1.8754	-0.07089
							0.337788	0.03267		1.88291	-0.10489
							0.338562	0.034774		1.89046	-0.08969
							0.33935	0.04036		1.89805	-0.06263
							0.340125	0.031799		1.90565	-0.08357
							0.340912	0.041582		1.91329	-0.07167
							0.3417	0.03949		1.92096	-0.07089
							0.342488	0.045947		1.92865	-0.08969
							0.343275	0.029006		1.93638	-0.01423
							0.344063	0.040711		1.94414	-0.03879
							0.34485	0.042283		1.95191	-0.04042
							0.34565	0.046479		1.95973	-0.06401
							0.346438	0.044895		1.96757	-0.08282
							0.347237	0.034774		1.97545	-0.0808
							0.348038	0.045765		1.98335	-0.0333
							0.348825	0.03319		1.99127	-0.02024
							0.349625	0.034931		1.99924	-0.11201
							0.350425	0.03354		2.00724	-0.09987
							0.351238	0.041763		2.01526	-0.02763
							0.352037	0.035463		2.02331	-0.07278
							0.352838	0.066044		2.0314	-0.06401
							0.35365	0.03267		2.03951	-0.02188
							0.35445	0.046128		2.04766	0.014504
							0.355262	0.036164		2.05584	-0.06387
							0.356075	0.042634		2.06405	-0.04457
							0.356887	0.036334		2.07229	-0.05748
							0.3577	0.029344		2.08056	-0.00946
							0.358512	0.034423		2.08886	-0.00882
							0.359325	0.03198		2.0972	-0.09674
							0.36015	0.023758		2.10556	-0.0476
							0.360963	0.044895		2.11396	-0.08909
							0.361787	0.04874		2.12239	-0.01874
							0.362612	0.041944		2.13085	0.010103
							0.363425	0.040892		2.13935	-0.07517
							0.36425	0.034931		2.14788	-0.04483
							0.365075	0.044205		2.15644	-0.00744
							0.3659	0.038776		2.16502	-0.01372
							0.366738	0.03897		2.17365	-0.03655
							0.367563	0.033903		2.1823	-0.06663
							0.3684	0.040179		2.191	-0.09145
							0.369225	0.029707		2.19972	-0.0476
							0.370063	0.027071		2.20848	-0.05521
							0.3709	0.037724		2.21726	-0.101
							0.371738	0.04244		2.22609	-0.00669
							0.372575	0.043153		2.23495	-0.02639
							0.373412	0.025862		2.24384	-0.10966
							0.37425	0.026019		2.25276	-0.07167
							0.3751	0.053287		2.26172	-0.07354
							0.375937	0.04244		2.27071	-0.10615
							0.376788	0.038438		2.27974	-0.05147
							0.377638	0.030396		2.2888	-0.0773
							0.378487	0.051376		2.2979	-0.11515
							0.379337	0.029187		2.30702	-0.023
							0.380188	0.041412		2.31619	-0.05573
							0.381038	0.04036		2.32539	-0.05562
							0.381887	0.026394		2.33463	-0.08181
							0.38275	0.029864		2.3439	-0.06375
							0.3836	0.036334		2.3532	-0.1094
							0.384463	0.044556		2.36255	-0.0333
							0.385325	0.02481		2.37193	-0.06099
							0.386187	0.046479		2.38134	-0.03565
							0.38705	0.051727		2.39079	0.004214
							0.387913	0.04822		2.40026	-0.06864
							0.388775	0.059417		2.40979	-0.04957
							0.389638	0.051884		2.41934	-0.11164
							0.390512	0.03406		2.42894	-0.03703
							0.391387	0.046999		2.43856	-0.05095
							0.39225	0.035112		2.44823	-0.05371
							0.393125	0.042634		2.45794	-0.10024
							0.394	0.057845		2.46767	-0.07204
							0.394875	0.052247		2.47745	-0.05935
							0.395763	0.037386		2.48726	-0.03077
							0.396637	0.040542		2.49711	-0.08343
							0.397512	0.035294		2.507	-0.0274
							0.3984	0.041944		2.51694	-0.04894
							0.399287	0.041944		2.5269	-0.05823
							0.400162	0.058897		2.5369	-0.1154
							0.40105	0.041763		2.54694	0.014996
							0.401938	0.022355		2.55701	-0.09798
							0.402838	0.047869		2.56714	-0.02188
							0.403725	0.030396		2.57729	-0.05334
							0.404613	0.028655		2.58749	-0.06212
							0.405513	0.050324		2.59771	-0.05562
							0.406413	0.042815		2.60799	-0.08107
							0.4073	0.04244		2.6183	-0.02225
							0.4082	0.033371		2.62865	-0.04106
							0.4091	0.029526		2.63904	-0.0255
							0.410013	0.035294		2.64948	-0.07077
							0.410913	0.042815		2.65994	-0.01423
							0.411813	0.050143		2.67045	-0.00897
							0.412725	0.034423		2.681	-0.03102
							0.413625	0.0566		2.69159	-0.03602
							0.414537	0.051545		2.70221	-0.08458
							0.41545	0.044556		2.71289	-0.07679
							0.416362	0.031448		2.7236	-0.07794
							0.417275	0.03406		2.73435	-0.02098
							0.4182	0.046128		2.74514	-0.03091
							0.419113	0.04874		2.75598	0.008843
							0.420038	0.048063		2.76685	-0.04696
							0.42095	0.046817		2.77776	-0.0838
							0.421875	0.041231		2.78872	-0.08481
							0.4228	0.039308		2.79973	0.013988
							0.423725	0.056261		2.81076	-0.04431
							0.42465	0.035463		2.82185	-0.10312
							0.425575	0.056104		2.83297	-0.06689
							0.426513	0.02533		2.84414	-0.12645
							0.427438	0.045947		2.85535	-0.04457
							0.428375	0.034592		2.8666	-0.06838
							0.429312	0.045608		2.8779	-0.07241
							0.43025	0.044895		2.88924	-0.01822
							0.431188	0.045608		2.90062	-0.04382
							0.432125	0.046297		2.91205	-0.04606
							0.433062	0.03984		2.92351	-0.09835
							0.434013	0.031267		2.93502	-0.05875
							0.43495	0.04874		2.94659	-0.0181
							0.4359	0.044556		2.95819	-0.04972
							0.43685	0.040542		2.96983	-0.04894
							0.4378	0.047168		2.98151	-0.09197
							0.43875	0.065536		2.99325	-0.03818
							0.4397	0.048559		3.00502	-0.04583
							0.44065	0.027071		3.01685	-0.07227
							0.441613	0.047531		3.02872	-0.06513
							0.442562	0.058003		3.04064	-0.04042
							0.443525	0.036854		3.05259	-0.04445
							0.444488	0.041763		3.0646	-0.04345
							0.44545	0.030928		3.07665	-0.06364
							0.446413	0.051195		3.08874	-0.09749
							0.447375	0.060639		3.10089	-0.06364
							0.44835	0.063432		3.11308	-0.03655
							0.449313	0.035644		3.1253	-0.10764
							0.450287	0.041582		3.13759	-0.03192
							0.451263	0.043686		3.14991	-0.04132
							0.452237	0.03111		3.16229	-0.07177
							0.453212	0.047688		3.17471	-0.08734
							0.454188	0.053287		3.18718	-0.09786
							0.455162	0.06082		3.1997	-0.07617
							0.45615	0.049453		3.21226	-0.08995
							0.457125	0.048401		3.22487	-0.05447
							0.458113	0.052597		3.23754	-0.01711
							0.4591	0.043335		3.25024	-0.04319
							0.460088	0.057313		3.263	-0.04894
							0.461075	0.03198		3.2758	-0.02676
							0.462063	0.050143		3.28865	-0.10977
							0.46305	0.053649		3.30156	-0.01348
							0.46405	0.057652		3.31451	-0.06087
							0.46505	0.041944		3.32751	-0.06965
							0.466038	0.052779		3.34056	-0.01699
							0.467037	0.049453		3.35366	-0.10388
							0.468037	0.047168		3.36681	-0.09861
							0.46905	0.034931		3.38001	-0.07391
							0.47005	0.042972		3.39326	-0.06263
							0.47105	0.042283		3.40656	-0.02188
							0.472062	0.053117		3.41991	-0.10312
							0.473075	0.052416		3.43333	-0.02487
							0.474088	0.042634		3.44677	0.002079
							0.4751	0.067277		3.46027	-0.07529
							0.476113	0.030735		3.47384	-0.07014
							0.477125	0.041049		3.48745	-0.03166
							0.47815	0.040892		3.5011	-0.02464
							0.479163	0.042972		3.51481	-0.06036
							0.480188	0.027603		3.52857	-0.08294
							0.481212	0.049804		3.5424	-0.0333
							0.482237	0.03111		3.55626	-0.06965
							0.483263	0.049985		3.57019	-0.07679
							0.484288	0.037567		3.58416	-0.10727
							0.485325	0.062029		3.59819	-0.02225
							0.48635	0.048933		3.61227	-0.03956
							0.487388	0.062211		3.62641	-0.1104
							0.488425	0.044895		3.6406	-0.04281
							0.489462	0.04036		3.65484	-0.11077
							0.4905	0.044895		3.66914	-0.01222
							0.491538	0.068329		3.68349	-0.03916
							0.492588	0.051884		3.6979	-0.02275
							0.493625	0.061159		3.71235	-0.03931
							0.494675	0.051884		3.72688	-0.07529
							0.495725	0.062211		3.74144	-0.07227
							0.496775	0.080191		3.75607	0.010966
							0.497825	0.044205		3.77075	-0.0427
							0.498875	0.049091		3.78549	-0.09458
							0.499925	0.037724		3.80029	-0.04696
							0.500988	0.051727		3.81514	-0.07051
							0.50205	0.051195		3.83005	-0.03404
							0.5031	0.041049		3.84501	-0.06965
							0.504162	0.062211		3.86002	-0.07364
							0.505238	0.040179		3.87511	-0.08846
							0.5063	0.057845		3.89025	-0.04644
							0.507362	0.071473		3.90544	-0.04293
							0.508438	0.04527		3.92069	-0.05521
							0.509512	0.050856		3.936	-0.08029
							0.510575	0.026019		3.95136	-0.09171
							0.51165	0.032851		3.96679	-0.09499
							0.512738	0.051376		3.98228	-0.02251
							0.513812	0.062718		3.99782	-0.09771
							0.514888	0.055209		4.01342	-0.0764
							0.515975	0.047349		4.02909	-0.06036
							0.517062	0.048559		4.04481	-0.05334
							0.51815	0.053287		4.06059	-0.07253
							0.519238	0.055391		4.07644	-0.02964
							0.520325	0.059768		4.09234	-0.13661
							0.521412	0.027071		4.1083	-0.10876
							0.522512	0.046297		4.12432	-0.08458
							0.5236	0.068837		4.14041	-0.07716
							0.5247	0.042634		4.15655	-0.08682
							0.5258	0.047531		4.17276	-0.09872
							0.5269	0.052247		4.18904	-0.08533
							0.528	0.051013		4.20536	-0.04431
							0.529113	0.055572		4.22176	-0.07667
							0.530213	0.041582		4.23821	-0.07014
							0.531325	0.05504		4.25474	-0.04682
							0.532438	0.043504		4.27131	-0.08029
							0.53355	0.045765		4.28796	-0.09283
							0.534662	0.064641		4.30466	-0.03353
							0.535775	0.045947		4.32144	-0.06599
							0.5369	0.037906		4.33827	-0.04293
							0.538013	0.038099		4.35518	-0.09611
							0.539137	0.035112		4.37214	-0.0916
							0.540263	0.051884		4.38916	-0.06801
							0.541387	0.035983		4.40626	-0.09185
							0.542512	0.065693		4.42341	-0.07716
							0.543638	0.045765		4.44064	-0.03565
							0.544775	0.047531		4.45792	-0.11616
							0.545913	0.057845		4.47529	-0.06412
							0.547037	0.055572		4.4927	-0.0433
							0.548175	0.051727		4.51019	-0.12657
							0.549325	0.057495		4.52775	-0.04017
							0.550462	0.045076		4.54536	-0.08268
							0.5516	0.059417		4.56306	-0.04229
							0.55275	0.074786		4.58081	-0.1144
							0.5539	0.051884		4.59864	-0.08119
							0.55505	0.059417		4.61653	-0.10074
							0.5562	0.040892		4.63449	-0.062
							0.55735	0.053287		4.65251	-0.06513
							0.5585	0.049804		4.67061	-0.13922
							0.559663	0.066745		4.68878	-0.06815
							0.560812	0.062561		4.70701	-0.10828
							0.561975	0.03949		4.72531	-0.03565
							0.563137	0.053988		4.74369	-0.05875
							0.564313	0.047168		4.76213	-0.0966
							0.565475	0.052416		4.78064	-0.06599
							0.566638	0.047869		4.79922	-0.0764
							0.567813	0.065355		4.81787	-0.03565
							0.568987	0.056781		4.8366	-0.05622
							0.570162	0.06082		4.8554	-0.05398
							0.571338	0.038619		4.87428	-0.03491
							0.572513	0.049091		4.89321	-0.06286
							0.5737	0.068837		4.91222	-0.01547
							0.574875	0.066407		4.93131	-0.11478
							0.576063	0.066407		4.95046	-0.05058
							0.57725	0.051884		4.9697	-0.06525
							0.578438	0.04244		4.989	-0.08218
							0.579625	0.049272		5.00838	-0.01434
							0.580825	0.047349		5.02782	-0.11141
							0.582012	0.047349		5.04735	-0.04005
							0.583212	0.062561		5.06695	-0.09522
							0.584413	0.058365		5.08663	-0.02952
							0.585612	0.062718		5.10638	-0.07716
							0.586812	0.061691		5.1262	-0.08055
							0.588025	0.049453		5.1461	-0.11115
							0.589225	0.064822		5.16608	-0.0476
							0.590437	0.070602		5.18612	-0.06401
							0.59165	0.05504		5.20625	-0.07492
							0.592862	0.064822		5.22646	-0.05887
							0.594075	0.06082		5.24674	-0.10462
							0.5953	0.04822		5.2671	-0.07592
							0.596512	0.04527		5.28754	-0.0477
							0.597737	0.074968		5.30805	-0.04229
							0.598962	0.066225		5.32864	-0.07103
							0.600187	0.059768		5.34931	-0.07716
							0.601412	0.06377		5.37006	-0.08257
							0.602638	0.050675		5.39089	-0.09283
							0.603875	0.058704		5.4118	-0.08596
							0.605112	0.056781		5.43279	-0.07002
							0.60635	0.041049		5.45385	-0.07204
							0.607588	0.045076		5.475	-0.07942
							0.608825	0.06377		5.49622	-0.02625
							0.610062	0.071122		5.51754	-0.06599
							0.611313	0.059575		5.53893	-0.12219
							0.612562	0.08475		5.5604	-0.03464
							0.613813	0.063251		5.58195	-0.03692
							0.615062	0.059925		5.60359	-0.04394
							0.616313	0.075657		5.6253	-0.01008
							0.617562	0.063432		5.6471	-0.04883
							0.618825	0.054701		5.66899	-0.09421
							0.620088	0.054701		5.69095	-0.10637
							0.62135	0.071654		5.713	-0.09246
							0.622612	0.054859		5.73514	-0.06488
							0.623875	0.07758		5.75735	-0.09734
							0.62515	0.066564		5.77966	-0.0916
							0.626413	0.080191		5.80205	-0.06286
							0.627688	0.047531		5.82452	-0.11201
							0.628963	0.068486		5.84707	-0.12395
							0.630238	0.049453		5.86973	-0.04707
							0.631513	0.065173		5.89245	-0.05774
							0.6328	0.052936		5.91528	-0.05988
							0.634088	0.061691		5.93818	-0.10339
							0.635363	0.071993		5.96116	-0.09446
							0.63665	0.071654		5.98425	-0.07502
							0.63795	0.052779		6.00741	-0.09022
							0.639238	0.064133		6.03066	-0.01748
							0.640538	0.056975		6.05401	-0.0477
							0.641825	0.060445		6.07744	-0.05887
							0.643125	0.058704		6.10096	-0.06387
							0.644425	0.072682		6.12458	-0.06424
							0.645738	0.056443		6.14827	-0.04719
							0.647038	0.065173		6.17207	-0.10764
							0.64835	0.06868		6.19595	-0.06212
							0.64965	0.080566		6.21992	-0.07854
							0.650962	0.063251		6.24399	-0.0476
							0.652287	0.085101		6.26815	-0.08357
							0.6536	0.070421		6.29239	-0.07555
							0.654912	0.064303		6.31674	-0.05562
							0.656237	0.054701		6.34116	-0.05346
							0.657562	0.064133		6.36569	-0.08745
							0.658888	0.088765		6.39031	-0.13295
							0.660213	0.057132		6.41503	-0.07002
							0.66155	0.061848		6.43983	-0.10615
							0.662875	0.065355		6.46474	-0.11104
							0.664213	0.050143		6.48973	-0.06488
							0.66555	0.044375		6.51482	-0.07753
							0.666888	0.064133		6.54001	-0.07264
							0.668225	0.063952		6.56529	-0.07879
							0.669575	0.064822		6.59067	-0.06714
							0.670925	0.082489		6.61615	-0.09261
							0.672275	0.073553		6.64171	-0.04505
							0.673625	0.080191		6.66739	-0.04319
							0.674975	0.069732		6.69316	-0.05386
							0.676325	0.06238		6.71903	-0.10802
							0.677688	0.078112		6.74499	-0.03542
							0.67905	0.065173		6.77105	-0.05484
							0.680412	0.068486		6.79721	-0.10074
							0.681775	0.051884		6.82347	-0.03629
							0.683137	0.088608		6.84984	-0.08343
							0.684512	0.064303		6.8763	-0.07204
							0.685875	0.070602		6.90286	-0.05147
							0.68725	0.062211		6.92952	-0.06626
							0.688637	0.082997		6.9563	-0.1435
							0.690013	0.046817		6.98316	-0.05834
							0.691387	0.06377		7.01014	-0.1163
							0.692775	0.082997		7.03721	-0.00393
							0.694162	0.056443		7.06439	-0.0679
							0.69555	0.079853		7.09166	-0.05122
							0.696938	0.060977		7.11905	-0.09711
							0.698325	0.07845		7.14654	-0.00744
							0.699725	0.059055		7.17413	-0.06461
							0.701125	0.063251		7.20183	-0.05133
							0.702525	0.064641		7.22963	-0.0541
							0.703925	0.04244		7.25754	-0.14037
							0.705325	0.068148		7.28555	-0.08092
							0.706738	0.07076		7.31367	-0.07704
							0.70815	0.050856		7.3419	-0.02475
							0.709562	0.067616		7.37024	-0.07879
							0.710975	0.085282		7.39869	-0.03931
							0.712388	0.067096		7.42724	-0.09711
							0.713812	0.059768		7.4559	-0.07794
							0.715225	0.060445		7.48466	-0.08331
							0.71665	0.064133		7.51355	-0.07454
							0.718087	0.080905		7.54254	-0.05998
							0.719513	0.089285		7.57164	-0.0339
							0.720937	0.075476		7.60085	-0.08506
							0.722375	0.07076		7.63018	0.000964
							0.723813	0.06955		7.6596	-0.05673
							0.72525	0.072864		7.68915	-0.05774
							0.726687	0.06955		7.71881	-0.04017
							0.728137	0.07128		7.74859	-0.07304
							0.729575	0.065355		7.77846	-0.01485
							0.731025	0.073396		7.80846	-0.03528
							0.732475	0.078801		7.83857	-0.05711
							0.733938	0.067809		7.86881	-0.09574
							0.735388	0.071473		7.89915	-0.03367
							0.73685	0.079164		7.92961	-0.03729
							0.738312	0.053468		7.96019	-0.04445
							0.739775	0.079514		7.99087	-0.07753
							0.741238	0.065693		8.02168	-0.00821
							0.7427	0.090869		8.0526	-0.06062
							0.744175	0.085814		8.08365	-0.07679
							0.74565	0.074266		8.11481	-0.04945
							0.747125	0.074605		8.14609	-0.01547
							0.7486	0.069889		8.17749	-0.03894
							0.750087	0.072864		8.209	-0.09197
							0.751562	0.073734		8.24064	-0.07152
							0.75305	0.064484		8.2724	-0.09361
							0.754538	0.078112		8.30427	-0.06651
							0.756037	0.078801		8.33628	-0.05774
							0.757525	0.080191		8.3684	-0.04707
							0.759025	0.065874		8.40065	-0.1094
							0.760525	0.07076		8.43301	-0.08921
							0.762025	0.078644		8.46551	-0.08909
							0.763525	0.055572		8.49813	-0.07167
							0.765037	0.067966		8.53086	-0.1169
							0.766537	0.080191		8.56373	-0.05159
							0.76805	0.073553		8.59671	-0.11127
							0.769562	0.055911		8.62982	-0.07014
							0.771088	0.057495		8.66306	-0.0842
							0.7726	0.066044		8.69644	-0.04845
							0.774125	0.051195		8.72993	-0.08921
							0.77565	0.078644		8.76355	-0.05521
							0.777175	0.067966		8.7973	-0.07379
							0.7787	0.080566		8.83117	-0.09208
							0.780237	0.071122		8.86519	-0.06815
							0.781775	0.073916		8.89933	-0.06502
							0.783312	0.079853		8.93359	-0.05073
							0.78485	0.0629		8.96799	-0.01598
							0.786388	0.074968		9.00251	0.006709
							0.787938	0.058704		9.03718	-0.10537
							0.789487	0.076189		9.07196	-0.07617
							0.791037	0.076878		9.10689	-0.0442
							0.792588	0.071993		9.14195	-0.02952
							0.79415	0.063432		9.17714	-0.07969
							0.7957	0.081256		9.21246	-0.15993
							0.797262	0.075476		9.24791	-0.07014
							0.798825	0.079164		9.28351	-0.05748
							0.8004	0.09209		9.31924	-0.04632
							0.801962	0.076189		9.35511	-0.12571
							0.803537	0.073553		9.39111	-0.05573
							0.805112	0.078112		9.42725	-0.07051
							0.806687	0.075137		9.46352	-0.08092
							0.808275	0.080034		9.49994	-0.04132
							0.80985	0.079514		9.53649	-0.05046
							0.811437	0.072682		9.57319	-0.04883
							0.813025	0.058003		9.61001	-0.01471
							0.814613	0.081437		9.64699	-0.05309
							0.816212	0.073553		9.6841	-0.08294
							0.8178	0.075476		9.72136	-0.02401
							0.8194	0.044556		9.75875	-0.06188
							0.821	0.084569		9.7963	-0.11955
							0.822613	0.078112		9.83397	-0.07066
							0.824212	0.080566		9.8718	-0.04032
							0.825825	0.079514		9.90977	-0.08395
							0.827438	0.058897		9.94789	-0.05046
							0.82905	0.072864		9.98615	-0.08543
							0.830675	0.081776		10.0246	-0.07741
							0.832287	0.078801		10.0631	-0.05334
							0.833912	0.088765		10.1018	-0.09899
							0.835537	0.080724		10.1406	-0.08783
							0.837175	0.079853		10.1796	-0.11492
							0.8388	0.063081		10.2188	-0.08156
							0.840437	0.07637		10.2581	-0.02878
							0.842075	0.082308		10.2975	-0.09674
							0.843713	0.084569		10.3371	-0.09899
							0.845362	0.069889		10.3768	-0.05998
							0.847	0.079321		10.4167	-0.07655
							0.84865	0.061691		10.4568	-0.07115
							0.8503	0.087713		10.497	-0.11828
							0.851963	0.084412		10.5373	-0.02413
							0.853612	0.074085		10.5778	-0.11668
							0.855275	0.078644		10.6185	-0.09197
							0.856938	0.080724		10.6593	-0.01975
							0.8586	0.082489		10.7003	-0.09634
							0.860275	0.06955		10.7414	-0.11993
							0.86195	0.08492		10.7827	-0.0807
							0.863625	0.08475		10.8241	-0.06163
							0.8653	0.08631		10.8657	-0.01247
							0.866975	0.098547		10.9075	-0.07917
							0.868662	0.075476		10.9494	-0.08268
							0.87035	0.082997		10.9915	-0.03942
							0.872037	0.091401		11.0337	-0.10499
							0.873725	0.075476		11.0761	-0.10966
							0.875413	0.06868		11.1186	-0.08895
							0.877113	0.088233		11.1613	-0.09887
							0.878812	0.078801		11.2042	-0.02049
							0.880512	0.071812		11.2473	-0.03479
							0.882225	0.095935		11.2905	-0.11003
							0.883937	0.072525		11.3338	-0.10275
							0.88565	0.086153		11.3774	-0.06226
							0.887362	0.073734		11.4211	-0.03517
							0.889075	0.092271		11.4649	-0.12406
							0.8908	0.087543		11.509	-0.11003
							0.892525	0.081776		11.5532	-0.14751
							0.89425	0.086153		11.5976	-0.05447
							0.895975	0.079853		11.6421	-0.0477
							0.897713	0.077398		11.6868	-0.05834
							0.899437	0.102925		11.7317	-0.01586
							0.901175	0.08336		11.7767	-0.0679
							0.902925	0.097519		11.822	-0.05285
							0.904662	0.076189		11.8674	-0.09107
							0.906412	0.087024		11.9129	-0.08506
							0.908162	0.098039		11.9587	-0.03779
							0.909913	0.082828		12.0046	-0.04468
							0.911675	0.093481		12.0507	-0.07954
							0.913425	0.085282		12.0969	-0.02688
							0.915187	0.08475		12.1434	-0.11641
							0.916963	0.066407		12.19	-0.12157
							0.918725	0.092271		12.2368	-0.05861
							0.9205	0.085621		12.2838	-0.03528
							0.922275	0.074266		12.3309	-0.05562
							0.92405	0.091558		12.3783	-0.10174
							0.925825	0.082828		12.4258	-0.02976
							0.927612	0.087362		12.4735	-0.05386
							0.9294	0.09261		12.5213	-0.13007
							0.931188	0.079514		12.5694	-0.03617
							0.932975	0.090687		12.6176	-0.06939
							0.934775	0.08475		12.6661	-0.05949
							0.936575	0.097326		12.7147	-0.11578
							0.938375	0.093662		12.7635	-0.08831
							0.940175	0.088765		12.8125	-0.08969
							0.941988	0.091739		12.8616	-0.05797
							0.943788	0.089128		12.911	-0.06939
							0.945612	0.080385		12.9605	-0.08181
							0.947425	0.102393		13.0102	-0.09197
							0.94925	0.101522		13.0602	-0.0729
							0.951063	0.097326		13.1103	-0.07278
							0.952887	0.087894		13.1606	-0.09246
							0.954725	0.081256		13.2111	-0.09648
							0.95655	0.095065		13.2618	-0.03353
							0.958387	0.081957		13.3126	-0.07917
							0.960225	0.089128		13.3637	-0.07342
							0.962075	0.077773		13.415	-0.10302
							0.963912	0.094533		13.4664	-0.02991
							0.965762	0.100651		13.5181	-0.09458
							0.967613	0.099261		13.5699	-0.05447
							0.969463	0.08388		13.622	-0.05196
							0.971325	0.092429		13.6742	-0.0601
							0.973188	0.080905		13.7267	-0.02625
							0.97505	0.091558		13.7793	-0.06815
							0.976912	0.095585		13.8322	-0.02475
							0.978787	0.091921		13.8852	-0.13373
							0.980663	0.07706		13.9385	-0.08895
							0.982538	0.079164		13.9919	-0.08808
							0.984412	0.085972		14.0456	-0.03692
							0.9863	0.082489		14.0995	-0.09171
							0.988187	0.10186		14.1535	-0.10462
							0.990075	0.098729		14.2078	-0.03341
							0.991962	0.091026		14.2623	-0.08995
							0.993863	0.090155		14.317	-0.02878
							0.995763	0.088233		14.3719	-0.07364
							0.997662	0.107641		14.427	-0.05811
							0.999575	0.097519		14.4823	-0.07465
							1.00147	0.102054		14.5378	-0.04782
							1.00339	0.097326		14.5935	-0.02602
							1.0053	0.088946		14.6495	-0.06375
							1.00723	0.097858		14.7056	-0.08607
							1.00915	0.097519		14.762	-0.11201
							1.01108	0.105186		14.8186	-0.11717
							1.013	0.091219		14.8754	-0.06036
							1.01493	0.103795		14.9324	-0.02538
							1.01686	0.092791		14.9897	-0.08432
							1.0188	0.097677		15.0471	-0.1306
							1.02075	0.100119		15.1048	-0.08958
							1.02269	0.083698		15.1627	-0.01724
							1.02464	0.090687		15.2208	-0.10764
							1.02659	0.099261		15.2792	-0.0418
							1.02855	0.088946		15.3377	-0.101
							1.0305	0.082997		15.3965	-0.08268
							1.03246	0.095246		15.4555	-0.11178
							1.03443	0.088608		15.5147	-0.07152
							1.0364	0.089817		15.5742	-0.0857
							1.03838	0.102235		15.6339	-0.07891
							1.04035	0.110277		15.6938	-0.03879
							1.04233	0.092429		15.7539	-0.06525
							1.0443	0.11307		15.8143	-0.08395
							1.04629	0.089635		15.8749	-0.04883
							1.04827	0.094714		15.9357	-0.13034
							1.05027	0.102235		15.9968	-0.0517
							1.05226	0.09839		16.0581	-0.08808
							1.05426	0.07706		16.1196	-0.1119
							1.05626	0.094533		16.1813	-0.05973
							1.05827	0.09261		16.2433	-0.10312
							1.06027	0.09891		16.3056	-0.10851
							1.06229	0.087713		16.368	-0.0576
							1.06431	0.091219		16.4307	-0.062
							1.06632	0.103977		16.4937	-0.06827
							1.06835	0.08492		16.5569	-0.05498
							1.07037	0.102235		16.6203	-0.0511
							1.0724	0.100651		16.684	-0.05133
							1.07444	0.104497		16.7479	-0.06461
							1.07648	0.104315		16.812	-0.09283
							1.07851	0.108693		16.8764	-0.07891
							1.08056	0.09209		16.941	-0.1543
							1.0826	0.103977		17.0059	-0.07529
							1.08465	0.104158		17.0711	-0.06614
							1.08671	0.096274		17.1364	-0.05248
							1.08876	0.108511		17.2021	-0.05786
							1.09082	0.106951		17.268	-0.10689
							1.09289	0.084412		17.3341	-0.10952
							1.09496	0.093831		17.4005	-0.12067
							1.09703	0.11394		17.4671	-0.04659
							1.0991	0.110277		17.534	-0.04745
							1.10119	0.097519		17.6012	-0.12044
							1.10326	0.103626		17.6686	-0.05797
							1.10535	0.104315		17.7362	-0.07704
							1.10744	0.095754		17.8041	-0.09899
							1.10954	0.107108		17.8723	-0.12668
							1.11162	0.100119		17.9407	-0.06073
							1.11372	0.093142		18.0094	-0.05285
							1.11584	0.103106		18.0784	-0.06928
							1.11794	0.100833		18.1476	-0.07603
							1.12005	0.11602		18.2171	-0.1213
							1.12216	0.10047		18.2868	-0.05924
							1.12427	0.103626		18.3568	-0.13159
							1.1264	0.117423		18.4271	-0.06163
							1.12853	0.11515		18.4977	-0.08156
							1.13065	0.115682		18.5685	-0.08946
							1.13279	0.106588		18.6395	-0.10664
							1.13493	0.105549		18.7109	-0.08582
							1.13706	0.107108		18.7825	-0.10775
							1.13921	0.106081		18.8544	-0.03091
							1.14135	0.077773		18.9266	-0.03956
							1.1435	0.102235		18.9991	-0.02602
							1.14566	0.112695		19.0718	-0.07566
							1.14781	0.10729		19.1448	0.004694
							1.14997	0.091739		19.2181	-0.12581
							1.15214	0.112018		19.2916	-0.10063
							1.15431	0.10816		19.3654	-0.08745
							1.15649	0.096117		19.4396	-0.06902
							1.15866	0.094351		19.514	-0.10575
							1.16084	0.112888		19.5886	-0.06439
							1.16303	0.092271		19.6636	-0.10349
							1.16521	0.091558		19.7389	0.004838
							1.1674	0.105718		19.8144	-0.0601
							1.1696	0.115863		19.8902	-0.02651
							1.1718	0.107483		19.9664	0.00798
							1.174	0.105549		20.0428	-0.10977
							1.1762	0.110095		20.1194	-0.09171
							1.17841	0.10677		20.1964	-0.07253
							1.18062	0.108511		20.2737	-0.13246
							1.18285	0.106951		20.3513	-0.09711
							1.18506	0.112356		20.4292	-0.057
							1.18729	0.105899		20.5074	-0.0442
							1.18953	0.106238		20.5858	-0.0601
							1.19175	0.105899		20.6646	-0.08343
							1.19399	0.109031		20.7436	-0.12395
							1.19623	0.103626		20.823	-0.12996
							1.19848	0.10099		20.9027	-0.12758
							1.20072	0.100119		20.9827	-0.08783
							1.20298	0.103263		21.0629	-0.11828
							1.20522	0.105899		21.1435	-0.1371
							1.20749	0.10729		21.2244	-0.09948
							1.20975	0.110615		21.3056	-0.04406
							1.21201	0.120736		21.3871	-0.07942
							1.21429	0.124243		21.4689	-0.0679
							1.21656	0.113408		21.551	-0.07029
							1.21884	0.106419		21.6335	-0.11429
							1.22113	0.105718		21.7162	-0.09421
							1.22341	0.147496		21.7993	-0.08144
							1.2257	0.10729		21.8827	-0.0635
							1.228	0.11394		21.9664	-0.12205
							1.2303	0.094714		22.0504	-0.08029
							1.2326	0.099962		22.1348	-0.0857
							1.2349	0.109745		22.2194	-0.12783
							1.23721	0.114811		22.3044	-0.05435
							1.23952	0.12723		22.3897	-0.08458
							1.24185	0.105186		22.4753	-0.08043
							1.24416	0.124243		22.5613	-0.06488
							1.24649	0.118475		22.6476	-0.07152
							1.24882	0.096987		22.7342	-0.07817
							1.25115	0.105718		22.8211	0.010594
							1.25349	0.103106		22.9084	-0.05849
							1.25584	0.116383		22.996	-0.07667
							1.25818	0.11463		23.084	-0.06338
							1.26052	0.134896		23.1723	-0.10036
							1.26289	0.106951		23.2609	-0.09999
							1.26524	0.102054		23.3498	-0.05371
							1.2676	0.122671		23.4391	-0.00508
							1.26996	0.099781		23.5287	-0.11917
							1.27234	0.112888		23.6187	-0.00946
							1.27471	0.117423		23.709	-0.0807
							1.27709	0.130023		23.7997	-0.07693
							1.27947	0.125827		23.8907	-0.11503
							1.28186	0.127907		23.982	-0.11153
							1.28425	0.120579		24.0737	-0.09686
							1.28664	0.11463		24.1658	-0.11779
							1.28904	0.117943		24.2582	-0.11653
							1.29144	0.116552		24.3509	-0.06864
							1.29385	0.126698		24.444	-0.09446
							1.29626	0.118318		24.5375	-0.07177
							1.29867	0.125984		24.6313	-0.11641
							1.30109	0.112018		24.7255	-0.07089
							1.30351	0.113408		24.82	-0.06263
							1.30594	0.094533		24.9149	-0.07342
							1.30838	0.112538		25.0101	-0.0842
							1.31081	0.109902		25.1057	-0.05398
							1.31325	0.105899		25.2017	-0.03629
							1.31569	0.114811		25.298	-0.09047
							1.31814	0.132466		25.3948	-0.04606
							1.32059	0.134896		25.4918	-0.13385
							1.32305	0.123372		25.5893	-0.106
							1.32551	0.125114		25.6871	-0.07842
							1.32798	0.11602		25.7853	-0.05222
							1.33044	0.130023		25.8839	-0.0511
							1.33291	0.13648		25.9828	-0.1153
							1.33539	0.117604		26.0821	-0.08055
							1.33788	0.119346		26.1818	-0.13396
							1.34036	0.109902		26.2819	-0.1425
							1.34285	0.111667		26.3823	-0.10212
							1.34534	0.105367		26.4832	-0.12056
							1.34784	0.11394		26.5844	-0.13235
							1.35034	0.102235		26.686	-0.10989
							1.35285	0.11602		26.788	-0.08444
							1.35536	0.11463		26.8904	-0.07402
							1.35787	0.123723		26.9931	-0.09335
							1.3604	0.125114		27.0963	-0.06286
							1.36291	0.107483		27.1998	-0.02763
							1.36545	0.11394		27.3038	-0.11993
							1.36797	0.117072		27.4081	-0.1213
							1.37051	0.102393		27.5129	-0.10925
							1.37306	0.123723		27.618	-0.07354
							1.3756	0.115863		27.7236	-0.08156
							1.37815	0.12862		27.8295	-0.06338
							1.38071	0.132816		27.9359	-0.0635
							1.38326	0.137871		28.0426	-0.1079
							1.38583	0.123034		28.1498	-0.07315
							1.3884	0.131946		28.2573	-0.0605
							1.39096	0.123904		28.3653	-0.09559
							1.39354	0.125464		28.4737	-0.04845
							1.39612	0.139116		28.5825	-0.05547
							1.39871	0.141909		28.6917	-0.09145
							1.4013	0.13018		28.8013	-0.08757
							1.40389	0.118318		28.9114	-0.06864
							1.40649	0.125114		29.0219	-0.05297
							1.40909	0.126698		29.1327	-0.11279
							1.4117	0.116915		29.244	-0.12295
							1.41431	0.120398		29.3558	-0.07253
							1.41692	0.135428		29.4679	-0.0527
							1.41955	0.132466		29.5805	-0.06599
							1.42218	0.126166		29.6935	-0.07704
							1.4248	0.123191		29.807	-0.09246
							1.42744	0.146964		29.9209	-0.16255
							1.43008	0.12775		30.0352	-0.10526
							1.43271	0.118995		30.1499	-0.0907
							1.43536	0.128777		30.2651	-0.08043
							1.43801	0.129829		30.3807	-0.08619
							1.44068	0.120736		30.4968	-0.08481
							1.44333	0.123723		30.6133	-0.11805
							1.446	0.135791		30.7302	-0.09033
							1.44866	0.132466		30.8476	-0.07216
							1.45134	0.126698		30.9655	-0.09634
							1.45403	0.132816		31.0837	-0.06838
							1.4567	0.109225		31.2025	-0.13022
							1.45939	0.135077		31.3217	-0.11892
							1.46209	0.138741		31.4413	-0.04797
							1.46477	0.133505		31.5614	-0.04797
							1.46749	0.12232		31.682	-0.10024
							1.47019	0.132635		31.803	-0.04345
							1.4729	0.127907		31.9245	-0.07868
							1.47561	0.116734		32.0464	-0.02501
							1.47834	0.131571		32.1688	-0.13083
							1.48106	0.128777		32.2917	-0.10261
							1.48379	0.130894		32.415	-0.11731
							1.48653	0.132284		32.5388	-0.0872
							1.48926	0.13648		32.6631	-0.11993
							1.49201	0.135428		32.7878	-0.09499
							1.49475	0.130543		32.9131	-0.10164
							1.49751	0.136129		33.0388	-0.08582
							1.50026	0.134207		33.165	-0.08331
							1.50303	0.122502		33.2916	-0.11227
							1.5058	0.138935		33.4188	-0.12205
							1.50856	0.131414		33.5464	-0.0748
							1.51135	0.132284		33.6745	-0.07868
							1.51412	0.138935		33.8031	-0.09634
							1.51691	0.141728		33.9322	-0.10775
							1.5197	0.143651		34.0618	-0.09749
							1.5225	0.144171		34.1919	-0.08808
							1.5253	0.143469		34.3224	-0.1163
							1.5281	0.11515		34.4535	-0.10563
							1.53091	0.138741		34.5851	-0.07304
							1.53373	0.147315		34.7171	-0.09185
							1.53655	0.122671		34.8497	-0.05222
							1.53937	0.148524		34.9828	-0.09849
							1.5422	0.131764		35.1164	-0.09458
							1.54504	0.141535		35.2505	-0.09987
							1.54788	0.12931		35.3851	-0.08319
							1.55071	0.144703		35.5202	-0.12231
							1.55356	0.149951		35.6558	-0.1079
							1.55641	0.137		35.792	-0.09133
							1.55928	0.12145		35.9286	-0.11641
							1.56214	0.126359		36.0658	-0.07992
							1.56501	0.132284		36.2035	-0.14589
							1.56788	0.145573		36.3418	-0.10914
							1.57076	0.148705		36.4805	-0.09458
							1.57364	0.151511		36.6198	-0.0798
							1.57652	0.1433		36.7596	-0.12493
							1.57942	0.144703		36.9	-0.08983
							1.58231	0.143832		37.0409	-0.04281
							1.58522	0.137351		37.1823	-0.09786
							1.58812	0.153772		37.3242	-0.01724
							1.59104	0.127907		37.4667	-0.13183
							1.59395	0.137532		37.6098	-0.03818
							1.59687	0.165138		37.7534	-0.10048
							1.5998	0.119346		37.8975	-0.10627
							1.60274	0.126698		38.0422	-0.10977
							1.60567	0.154824		38.1874	-0.08055
							1.60861	0.139455		38.3332	-0.04054
							1.61156	0.139987		38.4795	-0.11115
							1.61451	0.144171		38.6264	-0.10489
							1.61748	0.129152		38.7739	-0.13396
							1.62044	0.141015		38.9219	-0.05898
							1.6234	0.14434		39.0705	-0.07667
							1.62637	0.1307		39.2197	-0.06852
							1.62935	0.1433		39.3694	-0.04445
							1.63234	0.141728		39.5196	-0.09261
							1.63532	0.138064		39.6705	-0.07704
							1.63831	0.158863		39.8219	-0.1154
							1.64131	0.156226		39.9739	-0.09246
							1.64431	0.148367		40.1265	-0.00919
							1.64733	0.146093		40.2797	-0.13735
							1.65034	0.142937		40.4335	-0.09485
							1.65335	0.129672		40.5878	-0.12242
							1.65638	0.154824		40.7427	-0.05323
							1.65941	0.140676		40.8982	-0.17561
							1.66244	0.131075		41.0544	-0.06891
							1.66548	0.148185		41.211	-0.11828
							1.66852	0.157798		41.3684	-0.13198
							1.67157	0.137194		41.5262	-0.09999
							1.67463	0.167242		41.6847	-0.07342
							1.67769	0.135428		41.8438	-0.10537
							1.68075	0.14434		42.0036	-0.05562
							1.68383	0.161994		42.1639	-0.13784
							1.6869	0.142599		42.3248	-0.15228
							1.68998	0.154485		42.4864	-0.1306
							1.69306	0.160072		42.6485	-0.06237
							1.69615	0.158488		42.8113	-0.09458
							1.69925	0.143119		42.9747	-0.08831
							1.70235	0.152212		43.1387	-0.09197
							1.70546	0.14486		43.3033	-0.1371
							1.70858	0.151341		43.4686	-0.14023
							1.71169	0.156069		43.6345	-0.12906
							1.71481	0.137532		43.801	-0.10851
							1.71794	0.151692		43.9682	-0.10664
							1.72108	0.142599		44.136	-0.06638
							1.72421	0.146964		44.3044	-0.10952
							1.72735	0.160604		44.4735	-0.09197
							1.7305	0.139455		44.6432	-0.1025
							1.73366	0.159382		44.8136	-0.11178
							1.73682	0.155876		44.9846	-0.0744
							1.73999	0.158488		45.1563	-0.05723
							1.74316	0.149769		45.3286	-0.07315
							1.74634	0.157798		45.5015	-0.07932
							1.74951	0.131075		45.6752	-0.08119
							1.7527	0.158488		45.8495	-0.08656
							1.7559	0.159201		46.0244	-0.10575
							1.7591	0.151341		46.2001	-0.09059
							1.7623	0.161474		46.3764	-0.11328
							1.76551	0.16671		46.5533	-0.0907
							1.76873	0.147315		46.731	-0.11742
							1.77194	0.146263		46.9093	-0.06525
							1.77516	0.146093		47.0883	-0.13523
							1.7784	0.151511		47.268	-0.06928
							1.78164	0.152563		47.4483	-0.14978
							1.78488	0.15902		47.6294	-0.11616
							1.78813	0.149576		47.8111	-0.0882
							1.79138	0.177363		47.9935	-0.09911
							1.79464	0.160785		48.1767	-0.06148
							1.7979	0.157968		48.3605	-0.07842
							1.80117	0.160604		48.545	-0.09084
							1.80445	0.147133		48.7303	-0.09734
							1.80772	0.16584		48.9162	-0.10865
							1.81101	0.166009		49.1028	-0.06502
							1.8143	0.157798		49.2902	-0.1371
							1.8176	0.159382		49.4782	-0.08543
							1.82091	0.162684		49.667	-0.17647
							1.82421	0.161994		49.8565	-0.09522
							1.82753	0.155174		50.0467	-0.12507
							1.83085	0.17249		50.2377	-0.1228
							1.83417	0.153953		50.4293	-0.10989
							1.83751	0.154485		50.6217	-0.1094
							1.84085	0.163216		50.8149	-0.0882
							1.84419	0.15902		51.0087	-0.09047
							1.84754	0.177206		51.2033	-0.08846
							1.85089	0.156928		51.3987	-0.10123
							1.85425	0.158669		51.5948	-0.08533
							1.85761	0.170725		51.7916	-0.09623
							1.86099	0.171438		51.9892	-0.10689
							1.86436	0.16532		52.1875	-0.08495
							1.86775	0.164268		52.3866	-0.08343
							1.87114	0.15116		52.5865	-0.04042
							1.87454	0.157278		52.7871	-0.05949
							1.87794	0.166372		52.9885	-0.01998
							1.88134	0.167061		53.1906	-0.10074
							1.88475	0.174933		53.3935	-0.11616
							1.88818	0.160604		53.5972	-0.0773
							1.8916	0.168984		53.8017	-0.11717
							1.89503	0.153615		54.0069	-0.13272
							1.89846	0.168452		54.213	-0.09096
							1.9019	0.177545		54.4198	-0.12044
							1.90535	0.173881		54.6273	-0.08218
							1.9088	0.164268		54.8357	-0.00796
							1.91226	0.177363		55.0449	-0.07578
							1.91572	0.163046		55.2549	-0.07704
							1.9192	0.169165		55.4656	-0.06965
							1.92268	0.179818		55.6772	-0.15605
							1.92615	0.164788		55.8896	-0.0813
							1.92964	0.172309		56.1028	-0.13258
							1.93314	0.166529		56.3168	-0.08969
							1.93664	0.162684		56.5316	-0.12959
							1.94014	0.160942		56.7473	-0.12104
							1.94365	0.155876		56.9637	-0.09899
							1.94718	0.150979		57.181	-0.1312
							1.9507	0.167581		57.3991	-0.09436
							1.95422	0.172115		57.618	-0.0601
							1.95776	0.168645		57.8378	-0.15202
							1.96131	0.157798		58.0584	-0.10865
							1.96485	0.168984		58.2799	-0.09409
							1.96841	0.17301		58.5022	-0.04054
							1.97197	0.1674		58.7253	-0.08946
							1.97554	0.182273		58.9493	-0.09697
							1.97911	0.167774		59.1741	-0.06226
							1.98269	0.181402		59.3998	-0.08181
							1.98627	0.168826		59.6264	-0.0748
							1.98986	0.175441		59.8538	-0.11316
							1.99346	0.183143		60.0821	-0.09771
							1.99706	0.175973		60.3112	-0.09686
							2.00067	0.187327		60.5413	-0.13824
							2.00429	0.185586		60.7722	-0.10261
							2.00791	0.171958		61.0039	-0.12846
							2.01154	0.17249		61.2366	-0.08395
							2.01518	0.163917		61.4702	-0.11003
							2.01881	0.161813		61.7046	-0.07529
							2.02246	0.194316		61.9399	-0.07253
							2.02611	0.178077		62.1762	-0.09298
							2.02977	0.164268		62.4133	-0.11104
							2.03344	0.18717		62.6513	-0.0857
							2.03711	0.17948		62.8903	-0.13571
							2.04079	0.190121		63.1301	-0.0427
							2.04448	0.16619		63.3709	-0.06626
							2.04816	0.175973		63.6125	-0.10652
							2.05185	0.182793		63.8551	-0.11279
							2.05556	0.168452		64.0987	-0.08921
							2.05926	0.194679		64.3431	-0.10201
							2.06299	0.179661		64.5885	-0.11339
							2.0667	0.18087		64.8348	-0.11552
							2.07044	0.192055		65.0821	-0.15478
							2.07416	0.182793		65.3303	-0.06387
							2.07791	0.191523		65.5794	-0.10514
							2.08165	0.186638		65.8295	-0.06663
							2.08541	0.187859		66.0805	-0.10388
							2.08917	0.18717		66.3325	-0.10701
							2.09294	0.184885		66.5855	-0.11981
							2.09671	0.189782		66.8394	-0.05636
							2.10049	0.197823		67.0943	-0.05147
							2.10427	0.185066		67.3501	-0.10149
							2.10806	0.176493		67.6069	-0.09197
							2.11186	0.193809		67.8648	-0.08006
							2.11567	0.178766		68.1235	-0.08958
							2.11947	0.168452		68.3833	-0.10637
							2.1233	0.193627		68.6441	-0.12768
							2.12713	0.173881		68.9058	-0.14914
							2.13095	0.190991		69.1686	-0.10902
							2.13479	0.198694		69.4323	-0.11141
							2.13864	0.193627		69.6971	-0.12268
							2.14249	0.176843		69.9629	-0.09761
							2.14635	0.20289		70.2296	-0.10514
							2.15021	0.188198		70.4974	-0.16769
							2.15407	0.196771		70.7662	-0.1154
							2.15795	0.182091		71.0361	-0.13824
							2.16184	0.190314		71.3069	-0.13433
							2.16572	0.197291		71.5788	-0.02688
							2.16963	0.185066		71.8518	-0.11077
							2.17353	0.197291		72.1257	-0.12219
							2.17744	0.195369		72.4007	-0.16605
							2.18136	0.169322		72.6768	-0.04532
							2.18528	0.208319		72.9539	-0.1163
							2.18921	0.21266		73.2321	-0.0476
							2.19315	0.196953		73.5113	-0.02049
							2.19709	0.182611		73.7916	-0.08331
							2.20104	0.191523		74.073	-0.08144
							2.205	0.177025		74.3554	-0.07278
							2.20896	0.184195		74.6389	-0.06902
							2.21294	0.192237		74.9235	-0.07115
							2.21691	0.20133		75.2091	-0.11943
							2.2209	0.188379		75.4959	-0.10425
							2.22489	0.175102		75.7837	-0.10589
							2.22889	0.198875		76.0727	-0.10514
							2.23289	0.181402		76.3627	-0.11429
							2.2369	0.194316		76.6539	-0.11641
							2.24091	0.188911		76.9461	-0.09145
							2.24494	0.20341		77.2395	-0.1144
							2.24898	0.20376		77.534	-0.04319
							2.25301	0.18925		77.8296	-0.14149
							2.25706	0.189963		78.1263	-0.13459
							2.26111	0.211451		78.4242	-0.17045
							2.26518	0.201149		78.7232	-0.09771
							2.26924	0.195901		79.0233	-0.11402
							2.27331	0.195719		79.3246	-0.1094
							2.27739	0.195369		79.627	-0.15027
							2.28148	0.218283		79.9306	-0.14788
							2.28557	0.190653		80.2353	-0.09436
							2.28967	0.217751		80.5412	-0.0773
							2.29379	0.21179		80.8482	-0.11063
							2.2979	0.178947		81.1565	-0.1075
							2.30203	0.196239		81.4659	-0.09522
							2.30615	0.212503		81.7765	-0.13585
							2.31029	0.205151		82.0882	-0.10738
							2.31442	0.192757		82.4012	-0.11063
							2.31857	0.200798		82.7153	-0.09697
							2.32274	0.196082		83.0306	-0.08245
							2.3269	0.19503		83.3472	-0.07089
							2.33107	0.214776		83.6649	-0.10462
							2.33525	0.218283		83.9838	-0.08458
							2.33944	0.204462		84.304	-0.05423
							2.34364	0.208476		84.6254	-0.04017
							2.34784	0.213724		84.948	-0.12044
							2.35204	0.216699		85.2718	-0.13824
							2.35625	0.190121		85.5969	-0.06614
							2.36048	0.19555		85.9232	-0.11855
							2.3647	0.186989		86.2508	-0.15177
							2.36894	0.205683		86.5796	-0.13235
							2.37319	0.200278		86.9096	-0.07831
							2.37744	0.229795		87.2409	-0.15214
							2.38169	0.206046		87.5735	-0.09611
							2.38596	0.188573		87.9073	-0.10339
							2.39022	0.225949		88.2424	-0.09409
							2.39451	0.21006		88.5788	-0.10287
							2.3988	0.207255		88.9165	-0.12768
							2.40309	0.20341		89.2554	-0.03818
							2.40739	0.189782		89.5956	-0.10637
							2.4117	0.219311		89.9372	-0.10048
							2.41601	0.215828		90.28	-0.09022
							2.42034	0.199927		90.6241	-0.08368
							2.42467	0.20133		90.9696	-0.16131
							2.42901	0.215985		91.3164	-0.10074
							2.43336	0.20376		91.6644	-0.09861
							2.43771	0.213192		92.0138	-0.14299
							2.44208	0.222999		92.3646	-0.14087
							2.44644	0.217751		92.7167	-0.13873
							2.45081	0.20428		93.0701	-0.13422
							2.4552	0.210242		93.4249	-0.10048
							2.45959	0.219674		93.781	-0.0813
							2.46399	0.207255		94.1384	-0.05973
							2.46839	0.21896		94.4973	-0.09559
							2.4728	0.215985		94.8575	-0.13022
							2.47723	0.21179		95.219	-0.08858
							2.48165	0.207787		95.582	-0.07354
							2.48609	0.216167		95.9463	-0.05585
							2.49053	0.217751		96.312	-0.07278
							2.49499	0.207606		96.6791	-0.10024
							2.49944	0.215828		97.0476	-0.07942
							2.5039	0.223337		97.4175	-0.11215
							2.50837	0.220206		97.7888	-0.12556
							2.51286	0.220024		98.1616	-0.07014
							2.51735	0.210919		98.5357	-0.1153
							2.52185	0.227533		98.9113	-0.11377
							2.52635	0.219831		99.2883	-0.14235
							2.53086	0.240823		99.6667	-0.15101
							2.53538	0.221947		100.047	-0.04483
							2.53991	0.218283		100.428	-0.11552
							2.54444	0.21266		100.811	-0.12806
							2.54899	0.231729
							2.55354	0.222818
							2.55809	0.218622
							2.56266	0.229988
							2.56724	0.220544
							2.57181	0.217908
							2.5764	0.213555
							2.581	0.210919
							2.5856	0.221076
							2.59021	0.237316
							2.59484	0.21058
							2.59946	0.224208
							2.6041	0.198875
							2.60875	0.208319
							2.6134	0.227533
							2.61806	0.237836
							2.62273	0.230145
							2.6274	0.216699
							2.63209	0.222467
							2.63678	0.231911
							2.64147	0.217038
							2.64619	0.227715
							2.6509	0.224922
							2.65563	0.21809
							2.66036	0.242213
							2.6651	0.229456
							2.66985	0.224027
							2.6746	0.227183
							2.67937	0.235043
							2.68414	0.232249
							2.68893	0.229795
							2.69371	0.222999
							2.69851	0.247098
							2.70331	0.239239
							2.70813	0.234523
							2.71295	0.224559
							2.71778	0.233991
							2.72261	0.224922
							2.72746	0.238368
							2.73233	0.240823
							2.73719	0.245006
							2.74205	0.223337
							2.74694	0.222104
							2.75183	0.242032
							2.75671	0.250944
							2.76163	0.225949
							2.76654	0.258296
							2.77145	0.233301
							2.77639	0.241343
							2.78133	0.228053
							2.78627	0.249384
							2.79122	0.242902
							2.79619	0.251814
							2.80116	0.224389
							2.80614	0.222999
							2.81113	0.239239
							2.81612	0.241343
							2.82113	0.227715
							2.82615	0.243616
							2.83116	0.229795
							2.8362	0.24098
							2.84124	0.246058
							2.84629	0.250254
							2.85135	0.243797
							2.85641	0.252334
							2.86149	0.255321
							2.86658	0.250254
							2.87166	0.252177
							2.87676	0.256373
							2.88188	0.237497
							2.88699	0.272274
							2.89211	0.255502
							2.89725	0.237159
							2.9024	0.242213
							2.90755	0.245696
							2.91271	0.2478
							2.91788	0.26913
							2.92306	0.243084
							2.92825	0.2478
							2.93344	0.245006
							2.93865	0.253737
							2.94386	0.263882
							2.94909	0.244136
							2.95432	0.258296
							2.95956	0.249384
							2.96481	0.25497
							2.97007	0.259505
							2.97534	0.260218
							2.98061	0.243434
							2.9859	0.25653
							2.9912	0.258453
							2.9965	0.256192
							3.00181	0.268949
							3.00714	0.252866
							3.01248	0.256712
							3.01781	0.259505
							3.02316	0.244668
							3.02851	0.260037
							3.03389	0.256373
							3.03926	0.256712
							3.04465	0.251657
							3.05005	0.2478
							3.05545	0.256192
							3.06086	0.259856
							3.06629	0.272455
							3.07171	0.263882
							3.07716	0.250786
							3.08261	0.26144
							3.08807	0.250944
							3.09354	0.252709
							3.09901	0.294124
							3.10451	0.272794
							3.11	0.269287
							3.11551	0.271053
							3.12103	0.280315
							3.12655	0.260037
							3.13209	0.277703
							3.13764	0.27699
							3.14319	0.268949
							3.14875	0.299892
							3.15433	0.268792
							3.1599	0.282939
							3.1655	0.272975
							3.1711	0.266337
							3.17671	0.276301
							3.18232	0.282419
							3.18796	0.276301
							3.1936	0.268949
							3.19925	0.28624
							3.20491	0.258453
							3.21058	0.281887
							3.21625	0.270533
							3.22194	0.276301
							3.22764	0.278913
							3.23335	0.278913
							3.23906	0.280654
							3.24479	0.294814
							3.25052	0.279094
							3.25627	0.284342
							3.26203	0.282758
							3.2678	0.290618
							3.27358	0.280835
							3.27936	0.281887
							3.28515	0.282238
							3.29096	0.276809
							3.29678	0.276809
							3.3026	0.303907
							3.30844	0.27121
							3.31428	0.288006
							3.32014	0.271585
							3.326	0.267026
							3.33188	0.274378
							3.33776	0.290799
							3.34365	0.289566
							3.34956	0.284499
							3.35547	0.292359
							3.3614	0.276458
							3.36734	0.289215
							3.37329	0.290799
							3.37924	0.296567
							3.3852	0.285213
							3.39118	0.29953
							3.39716	0.301452
							3.40316	0.293411
							3.40916	0.27121
							3.41519	0.271742
							3.42121	0.271053
							3.42725	0.288538
							3.4333	0.288877
							3.43935	0.297607
							3.44543	0.296204
							3.4515	0.292202
							3.45759	0.292359
							3.46369	0.288006
							3.4698	0.300582
							3.47592	0.295334
							3.48205	0.294814
							3.48819	0.289409
[truncated: 1,956 more rows]

## Sheet: Supplemental Figure 2a
mRNA Translocation
Time, s	–/–	Time, s	P/–	Time, s	–/A	Time, s	P/A
0.010388	0.992806	0.010388	0.99727	0.010388	0.993748	0.010388	0.99238
0.0108	1.00571	0.0108	1.00238	0.0108	1.0016	0.0108	0.997514
0.011225	1.00253	0.011225	1.00037	0.011225	1.00021	0.011225	1.00043
0.01165	0.997933	0.01165	0.995087	0.01165	0.996233	0.01165	0.997241
0.012075	0.993071	0.012075	1.00155	0.012075	0.993248	0.012075	1.00187
0.0125	0.996442	0.0125	1.0036	0.0125	1.00026	0.0125	0.999855
0.012938	0.989121	0.012938	1.00101	0.012938	0.998826	0.012938	0.99884
0.013363	0.990567	0.013363	0.995646	0.013363	0.996908	0.013363	1.00111
0.013788	0.995959	0.013788	0.997631	0.013788	1.00043	0.013788	0.998015
0.014225	0.994851	0.014225	0.997399	0.014225	1.00318	0.014225	1.00189
0.014663	0.994925	0.014663	0.99494	0.014663	1.00137	0.014663	0.999814
0.0151	0.991145	0.0151	1.00026	0.0151	0.997335	0.0151	1.00615
0.015538	0.992203	0.015538	0.994821	0.015538	0.996985	0.015538	0.99696
0.015975	1.00208	0.015975	1.00075	0.015975	0.998126	0.015975	1.00191
0.016413	0.998778	0.016413	0.997518	0.016413	0.996432	0.016413	0.999416
0.016863	0.995647	0.016863	1.0022	0.016863	0.996571	0.016863	0.998162
0.017313	0.993455	0.017313	0.999057	0.017313	1.00056	0.017313	1.00186
0.01775	0.992179	0.01775	0.999952	0.01775	0.998326	0.01775	1.00195
0.0182	0.991289	0.0182	0.997133	0.0182	0.99469	0.0182	0.995234
0.01865	0.998923	0.01865	0.999695	0.01865	0.998264	0.01865	0.995987
0.0191	0.992901	0.0191	1.00072	0.0191	0.996257	0.0191	0.997073
0.019563	0.998487	0.019563	0.998025	0.019563	1.0025	0.019563	0.999186
0.020013	0.994203	0.020013	0.994974	0.020013	1.00486	0.020013	1.00199
0.020475	1.00092	0.020475	0.999994	0.020475	0.99958	0.020475	0.997054
0.020925	0.992155	0.020925	0.994296	0.020925	0.998764	0.020925	0.998255
0.021388	0.998343	0.021388	0.997888	0.021388	0.998326	0.021388	0.998486
0.02185	0.995382	0.02185	0.997374	0.02185	1.00045	0.02185	0.999783
0.022313	0.992662	0.022313	1.00086	0.022313	0.996218	0.022313	1.00133
0.022775	0.997043	0.022775	0.999557	0.022775	0.998301	0.022775	0.999625
0.02325	0.995287	0.02325	0.998086	0.02325	0.999491	0.02325	0.997085
0.023713	1.00032	0.023713	0.997099	0.023713	1.00212	0.023713	1.00197
0.024188	0.997839	0.024188	1.00508	0.024188	1.00562	0.024188	0.995977
0.024663	0.998392	0.024663	1.0003	0.024663	1.00174	0.024663	1.00056
0.025138	0.989003	0.025138	1.00151	0.025138	0.99781	0.025138	1.00151
0.025613	0.986714	0.025613	0.99819	0.025613	1.00097	0.025613	1.00017
0.026088	0.998705	0.026088	0.999918	0.026088	1.00229	0.026088	0.998591
0.026575	1.00109	0.026575	0.997252	0.026575	1.00137	0.026575	0.99814
0.02705	0.997091	0.02705	1.00096	0.02705	1.0015	0.02705	0.994586
0.027538	0.997597	0.027538	1.00127	0.027538	0.995353	0.027538	1.00287
0.028025	0.991964	0.028025	0.999591	0.028025	1.00605	0.028025	1.00244
0.028513	0.99572	0.028513	0.99917	0.028513	0.996169	0.028513	1.00014
0.029	0.999403	0.029	0.998352	0.029	1.00071	0.029	0.998507
0.029488	0.986955	0.029488	0.996822	0.029488	1.00105	0.029488	0.9995
0.029988	0.991289	0.029988	0.997142	0.029988	1.00431	0.029988	0.998977
0.030475	1.00436	0.030475	0.999255	0.030475	0.995518	0.030475	0.9949
0.030975	0.990158	0.030975	0.996547	0.030975	0.999316	0.030975	1.00211
0.031475	0.991168	0.031475	1.00279	0.031475	1.00077	0.031475	0.998004
0.031975	0.988158	0.031975	1.00218	0.031975	1.00413	0.031975	0.998569
0.032475	1.00123	0.032475	0.999832	0.032475	0.999805	0.032475	1.00315
0.032975	1.00588	0.032975	1.00011	0.032975	1.00584	0.032975	1.00292
0.033488	0.992686	0.033488	1.00115	0.033488	1.00281	0.033488	0.998246
0.034	0.996731	0.034	1.00324	0.034	1.00734	0.034	1.0011
0.0345	0.997526	0.0345	0.99458	0.0345	1.00013	0.0345	0.996761
0.035013	0.991216	0.035013	1.00232	0.035013	0.997773	0.035013	1.00175
0.035538	0.98958	0.035538	0.999127	0.035538	1.00313	0.035538	0.996061
0.03605	0.997741	0.03605	1.00071	0.03605	1.00241	0.03605	0.997471
0.036563	0.995382	0.036563	0.999521	0.036563	1.00062	0.036563	0.993625
0.037088	0.986207	0.037088	0.999985	0.037088	0.991756	0.037088	1.00291
0.037613	0.993119	0.037613	0.995792	0.037613	1.00186	0.037613	1.00177
0.038138	0.989242	0.038138	1.0006	0.038138	0.996132	0.038138	0.998956
0.038663	0.990084	0.038663	1.00051	0.038663	0.996859	0.038663	0.998004
0.039188	0.997741	0.039188	0.997991	0.039188	1.00492	0.039188	0.998131
0.039713	0.991675	0.039713	0.996281	0.039713	0.997522	0.039713	0.996478
0.04025	0.992155	0.04025	0.998541	0.04025	0.999642	0.04025	1.00292
0.040788	0.994948	0.040788	1.00223	0.040788	0.995555	0.040788	0.999332
0.041313	0.993337	0.041313	1.00349	0.041313	1.00241	0.041313	0.994418
0.04185	0.992709	0.04185	0.993944	0.04185	0.998688	0.04185	0.998308
0.0424	0.998054	0.0424	0.997252	0.0424	1.0013	0.0424	0.994294
0.042938	0.99194	0.042938	1.00017	0.042938	0.998175	0.042938	0.998716
0.043488	1.00287	0.043488	0.999469	0.043488	0.999279	0.043488	0.994063
0.044025	0.999668	0.044025	0.998877	0.044025	0.999642	0.044025	1.00256
0.044575	0.996177	0.044575	0.998568	0.044575	1.0014	0.044575	0.998507
0.045125	0.9995	0.045125	0.997692	0.045125	1.00426	0.045125	0.992766
0.045675	0.99283	0.045675	0.997167	0.045675	0.994313	0.045675	0.99998
0.046238	0.997067	0.046238	0.99152	0.046238	1.00397	0.046238	0.99903
0.046788	1.00111	0.046788	1.00164	0.046788	0.996921	0.046788	0.998183
0.04735	0.996683	0.04735	0.994082	0.04735	0.995291	0.04735	0.993572
0.047913	1.0046	0.047913	1.00622	0.047913	0.994426	0.047913	0.998788
0.048475	0.997453	0.048475	1.00036	0.048475	0.996055	0.048475	1.00058
0.049038	0.993744	0.049038	1.0001	0.049038	1.00681	0.049038	1.0005
0.049613	1.00131	0.049613	0.999823	0.049613	1.00037	0.049613	0.994879
0.050175	0.997261	0.050175	0.997011	0.050175	0.999316	0.050175	1.00103
0.05075	0.993384	0.05075	0.994485	0.05075	0.999768	0.05075	0.994617
0.051325	0.995791	0.051325	0.992155	0.051325	0.995917	0.051325	0.998047
0.0519	1.00143	0.0519	0.994931	0.0519	1.00136	0.0519	0.996123
0.052475	1.00063	0.052475	0.995826	0.052475	0.996595	0.052475	0.999176
0.053063	1.00783	0.053063	0.997588	0.053063	1.00225	0.053063	1.00015
0.053638	0.995022	0.053638	0.997622	0.053638	0.999467	0.053638	0.991574
0.054225	0.999692	0.054225	0.998404	0.054225	0.996795	0.054225	0.998977
0.054813	0.997117	0.054813	0.996822	0.054813	1.00046	0.054813	1.00122
0.0554	1.00523	0.0554	0.997588	0.0554	1.00288	0.0554	0.995862
0.056	1.00475	0.056	0.996763	0.056	1.00071	0.056	1.00068
0.056588	0.996392	0.056588	0.998199	0.056588	1.00456	0.056588	0.999438
0.057188	0.997644	0.057188	1.00035	0.057188	1.00201	0.057188	0.999677
0.057788	0.998127	0.057788	0.992482	0.057788	0.999617	0.057788	0.997272
0.058388	1.00041	0.058388	1.00096	0.058388	1.0033	0.058388	0.997462
0.058988	0.99844	0.058988	0.994562	0.058988	1.00081	0.058988	1.00034
0.059588	1.00422	0.059588	1.00408	0.059588	0.99889	0.059588	0.995485
0.0602	1.0034	0.0602	0.993523	0.0602	0.996546	0.0602	0.996102
0.060813	1.0007	0.060813	1.00007	0.060813	1.00149	0.060813	0.995507
0.061425	0.998104	0.061425	1.00199	0.061425	1.00259	0.061425	0.995193
0.062038	0.998608	0.062038	0.997356	0.062038	0.999467	0.062038	0.998361
0.06265	0.99714	0.06265	0.998636	0.06265	0.993349	0.06265	0.995035
0.063275	1.00109	0.063275	0.996678	0.063275	1.0016	0.063275	0.998152
0.0639	1.00316	0.0639	0.999789	0.0639	1.00226	0.0639	1.00103
0.064525	0.997573	0.064525	0.995105	0.064525	0.999593	0.064525	0.999699
0.06515	1.00044	0.06515	0.995628	0.06515	1.0009	0.06515	0.998507
0.065775	1.0001	0.065775	1.00475	0.065775	0.998939	0.065775	1.00086
0.0664	0.996224	0.0664	0.998388	0.0664	1.00271	0.0664	0.99491
0.067038	0.993793	0.067038	1.00555	0.067038	1.00113	0.067038	0.998706
0.067675	0.999765	0.067675	0.996495	0.067675	0.997261	0.067675	0.995685
0.068313	1.00371	0.068313	0.999161	0.068313	0.996031	0.068313	1.00074
0.06895	1.00812	0.06895	0.992559	0.06895	0.999403	0.06895	1.00223
0.0696	1.0047	0.0696	0.998336	0.0696	0.993775	0.0696	1.00404
0.07025	1.00273	0.07025	0.998446	0.07025	0.998841	0.07025	0.996164
0.070888	1.00034	0.070888	0.998507	0.070888	1.00666	0.070888	0.996917
0.071538	0.994851	0.071538	0.997158	0.071538	1.00164	0.071538	0.996509
0.0722	1.00766	0.0722	0.996763	0.0722	1.00134	0.0722	0.999229
0.07285	1.00131	0.07285	0.996858	0.07285	1.00531	0.07285	0.998392
0.073513	1.00345	0.073513	1.00219	0.073513	0.999565	0.073513	0.998246
0.074175	1.00742	0.074175	0.993935	0.074175	1.00018	0.074175	0.997879
0.074838	1.00908	0.074838	0.996867	0.074838	1.00033	0.074838	1.0013
0.0755	1.00391	0.0755	1.00232	0.0755	1.00137	0.0755	0.998569
0.076163	1.002	0.076163	0.994922	0.076163	1.00058	0.076163	1.00308
0.076838	1.00853	0.076838	0.998721	0.076838	1.00194	0.076838	1.00118
0.077513	0.999692	0.077513	0.99837	0.077513	0.998276	0.077513	0.996123
0.078188	1.002	0.078188	0.998113	0.078188	0.998952	0.078188	0.999083
0.078863	1.00063	0.078863	0.999359	0.078863	0.996684	0.078863	0.992788
0.07955	1.00684	0.07955	0.999616	0.07955	0.995779	0.07955	0.996322
0.080225	1.00102	0.080225	0.996452	0.080225	0.99904	0.080225	0.999164
0.080913	0.998705	0.080913	1.00109	0.080913	1.00009	0.080913	0.999522
0.081613	0.998537	0.081613	0.998739	0.081613	1.00134	0.081613	0.997723
0.0823	1.00884	0.0823	1.00132	0.0823	1.00555	0.0823	0.99861
0.082988	0.98669	0.082988	0.995713	0.082988	1.00101	0.082988	0.996593
0.083688	1.00841	0.083688	0.997545	0.083688	1.0024	0.083688	1.00169
0.084388	1.00162	0.084388	0.996745	0.084388	1.00188	0.084388	0.998037
0.085088	1.00704	0.085088	0.995456	0.085088	1.00288	0.085088	0.995872
0.0858	1.00234	0.0858	1.00146	0.0858	0.998651	0.0858	0.997785
0.0865	1.00537	0.0865	0.99917	0.0865	0.998224	0.0865	0.998047
0.087213	1.00651	0.087213	0.997957	0.087213	1.00045	0.087213	1.00021
0.087925	1.0079	0.087925	0.997795	0.087925	0.995316	0.087925	0.995725
0.088638	1.01084	0.088638	0.997158	0.088638	1.00266	0.088638	0.999553
0.089363	1.00884	0.089363	0.999048	0.089363	0.999454	0.089363	0.997231
0.090075	1.00643	0.090075	0.995954	0.090075	1.00131	0.090075	0.998725
0.0908	1.00571	0.0908	0.997829	0.0908	1.00328	0.0908	0.991543
0.091525	1.0146	0.091525	0.996642	0.091525	0.994539	0.091525	0.993939
0.092263	0.998295	0.092263	0.996727	0.092263	1.00192	0.092263	1.00093
0.092988	1.00289	0.092988	0.998998	0.092988	0.996068	0.092988	1.00047
0.093725	1.0074	0.093725	0.997674	0.093725	1.00266	0.093725	1.00001
0.094463	1.00123	0.094463	0.999771	0.094463	1.00234	0.094463	1.00037
0.0952	0.998658	0.0952	1.00029	0.0952	1.00305	0.0952	1.0008
0.09595	0.998319	0.09595	0.99396	0.09595	0.998789	0.09595	0.995202
0.0967	1.00407	0.0967	0.996409	0.0967	1.00062	0.0967	0.995569
0.097438	1.00193	0.097438	0.997423	0.097438	0.997648	0.097438	0.994169
0.0982	1.00034	0.0982	1.00145	0.0982	1.00463	0.0982	0.997095
0.09895	1.00032	0.09895	0.992173	0.09895	1.00063	0.09895	0.998852
0.099713	1.00261	0.099713	0.999118	0.099713	1.00142	0.099713	0.9979
0.100462	0.999427	0.100462	0.995197	0.100462	0.999992	0.100462	0.995915
0.101225	1.00916	0.101225	0.995911	0.101225	0.998326	0.101225	0.995987
0.102	1.00403	0.102	0.993239	0.102	1.0031	0.102	0.998423
0.102762	1.00388	0.102762	0.997417	0.102762	0.999454	0.102762	0.998277
0.103537	1.00602	0.103537	1.00032	0.103537	1.00145	0.103537	0.9958
0.104313	0.998463	0.104313	0.996574	0.104313	1.00184	0.104313	0.997565
0.105087	1.00138	0.105087	0.997511	0.105087	1.00261	0.105087	0.993258
0.105875	0.999957	0.105875	0.997502	0.105875	1.00234	0.105875	0.993824
0.10665	1.00713	0.10665	0.999402	0.10665	1.00047	0.10665	1.00031
0.107437	1.00367	0.107437	0.998464	0.107437	0.995629	0.107437	0.997617
0.108237	1.00352	0.108237	1.00418	0.108237	1.0006	0.108237	0.992934
0.109025	0.997886	0.109025	1.00235	0.109025	0.999279	0.109025	0.996709
0.109825	1.0014	0.109825	1.00585	0.109825	1.00646	0.109825	0.993718
0.110625	1.00246	0.110625	0.996315	0.110625	0.997635	0.110625	0.998591
0.111425	1.00249	0.111425	0.999273	0.111425	0.997384	0.111425	0.997932
0.112225	1.00131	0.112225	0.997261	0.112225	1.00009	0.112225	0.996603
0.113037	1.004	0.113037	0.998147	0.113037	1.00401	0.113037	0.996332
0.11385	0.994925	0.11385	0.999375	0.11385	1.00224	0.11385	0.99237
0.114662	1.0094	0.114662	0.999668	0.114662	0.999504	0.114662	0.996238
0.115475	1.00694	0.115475	1.00288	0.115475	1.00142	0.115475	0.996342
0.1163	1.00834	0.1163	1.00059	0.1163	1.00161	0.1163	0.997826
0.117125	1.00403	0.117125	0.995414	0.117125	0.998676	0.117125	0.994524
0.11795	1.01101	0.11795	0.999393	0.11795	0.99593	0.11795	0.994543
0.118775	0.997573	0.118775	0.997295	0.118775	0.997786	0.118775	0.995423
0.119613	1.006	0.119613	0.999839	0.119613	0.999906	0.119613	0.996886
0.12045	1.00097	0.12045	0.994494	0.12045	1.00001	0.12045	0.994826
0.121288	1.00299	0.121288	1.00154	0.121288	1.00211	0.121288	0.998246
0.122125	1.00116	0.122125	0.991382	0.122125	0.999341	0.122125	0.994931
0.122975	1.00516	0.122975	0.999136	0.122975	0.995442	0.122975	0.993718
0.123825	1.00215	0.123825	0.995679	0.123825	1.00333	0.123825	0.993332
0.124675	1.00672	0.124675	0.994873	0.124675	1.00245	0.124675	0.998298
0.125537	1.00289	0.125537	0.998868	0.125537	1.00123	0.125537	0.997577
0.126388	1.00275	0.126388	0.996867	0.126388	0.996006	0.126388	0.997807
0.12725	1.01147	0.12725	1.00097	0.12725	1.0019	0.12725	0.997639
0.128125	1.00574	0.128125	0.9988	0.128125	1.00182	0.128125	0.996008
0.128988	1.00516	0.128988	0.997683	0.128988	0.996457	0.128988	0.997639
0.129863	1.00602	0.129863	0.995148	0.129863	0.996571	0.129863	0.996071
0.130737	1.00655	0.130737	0.995921	0.130737	0.99781	0.130737	0.996342
0.131612	1.00029	0.131612	0.997802	0.131612	0.995217	0.131612	0.995977
0.1325	0.998295	0.1325	0.996342	0.1325	1.00157	0.1325	0.998308
0.133375	1.00441	0.133375	0.999616	0.133375	1.00226	0.133375	0.999239
0.134275	1.0067	0.134275	0.998782	0.134275	0.995353	0.134275	0.996917
0.135163	1.00499	0.135163	0.995163	0.135163	1.00013	0.135163	1.0006
0.136063	1.00424	0.136063	0.996925	0.136063	1.00068	0.136063	0.997502
0.13695	1.00776	0.13695	0.996135	0.13695	0.997699	0.13695	0.996824
0.137863	1.00699	0.137863	0.998095	0.137863	1.0019	0.137863	0.99308
0.138763	1.00222	0.138763	0.999659	0.138763	0.998074	0.138763	0.998486
0.139675	0.998849	0.139675	0.998	0.139675	0.999504	0.139675	0.995224
0.140587	1.00111	0.140587	0.998232	0.140587	0.997123	0.140587	1.00143
0.1415	1.00858	0.1415	0.995542	0.1415	1.00215	0.1415	0.994315
0.142425	1.00458	0.142425	0.996968	0.142425	0.998501	0.142425	0.997785
0.14335	1.00227	0.14335	0.994665	0.14335	0.997611	0.14335	0.998131
0.144275	1.0119	0.144275	0.998715	0.144275	0.998476	0.144275	1.00009
0.1452	0.999356	0.1452	0.9991	0.1452	1.00045	0.1452	0.996845
0.146138	1.00044	0.146138	0.996635	0.146138	1.00204	0.146138	0.997462
0.147075	1.00448	0.147075	0.99647	0.147075	0.998086	0.147075	0.998893
0.148013	1.00535	0.148013	0.997054	0.148013	1.00072	0.148013	0.995716
0.148962	1.00094	0.148962	0.999402	0.148962	0.995957	0.148962	0.998037
0.1499	1.00629	0.1499	1.0022	0.1499	1.00466	0.1499	0.997294
0.15085	0.999716	0.15085	0.998181	0.15085	1.00082	0.15085	0.99767
0.151812	1.00935	0.151812	0.999607	0.151812	1.00047	0.151812	0.994042
0.152775	1.0007	0.152775	0.998766	0.152775	0.996945	0.152775	1.0012
0.153738	1.00583	0.153738	1.00152	0.153738	1.00345	0.153738	1.00002
0.1547	1.00111	0.1547	0.998868	0.1547	1.00497	0.1547	0.998339
0.155663	1.00925	0.155663	0.993341	0.155663	0.998991	0.155663	0.995747
0.156638	0.997237	0.156638	0.996583	0.156638	1.00365	0.156638	0.997617
0.157625	1.00094	0.157625	1.0009	0.157625	0.996457	0.157625	0.999195
0.1586	1.00896	0.1586	1.00124	0.1586	1.00147	0.1586	1.00019
0.159588	1.00812	0.159588	0.998782	0.159588	0.999553	0.159588	0.997826
0.160575	1.00595	0.160575	0.997286	0.160575	1.0008	0.160575	1.00428
0.161563	1.00208	0.161563	0.995963	0.161563	0.998853	0.161563	1.00072
0.162563	1.00374	0.162563	1.00188	0.162563	1.00211	0.162563	0.997032
0.163563	1.00172	0.163563	0.996599	0.163563	0.995141	0.163563	1.00118
0.164562	1.00894	0.164562	0.997236	0.164562	0.995341	0.164562	0.994409
0.165575	1.00338	0.165575	1.00244	0.165575	0.999805	0.165575	1.00064
0.166588	0.998198	0.166588	1.00127	0.166588	0.993122	0.166588	0.995704
0.1676	1.00232	0.1676	0.997029	0.1676	1.0057	0.1676	0.99698
0.168612	1.00285	0.168612	0.99396	0.168612	1.00033	0.168612	0.997776
0.169638	1.00282	0.169638	0.998397	0.169638	1.00123	0.169638	0.996572
0.170663	1.01361	0.170663	0.996522	0.170663	1.00531	0.170663	0.997011
0.1717	1.00335	0.1717	0.998895	0.1717	1.00508	0.1717	0.997577
0.172737	0.996418	0.172737	0.997322	0.172737	1.00076	0.172737	0.996426
0.173775	0.995864	0.173775	0.997854	0.173775	1.00295	0.173775	0.996531
0.174812	1.00768	0.174812	0.996678	0.174812	1.00122	0.174812	1.00017
0.175863	0.996274	0.175863	0.998077	0.175863	0.998964	0.175863	0.99492
0.176913	0.998923	0.176913	0.994458	0.176913	0.999553	0.176913	0.998109
0.177962	0.998897	0.177962	1.0003	0.177962	0.999718	0.177962	0.99678
0.179025	1.00285	0.179025	0.995713	0.179025	1.00052	0.179025	1.00004
0.180088	1.00222	0.180088	0.996427	0.180088	1.00082	0.180088	0.998277
0.18115	1.00022	0.18115	0.997888	0.18115	1.00251	0.18115	0.993948
0.182225	0.995647	0.182225	0.993514	0.182225	1.00486	0.182225	0.993394
0.1833	1.00843	0.1833	0.992414	0.1833	0.998952	0.1833	1.00012
0.184375	1.00265	0.184375	0.995628	0.184375	0.996871	0.184375	0.994095
0.185463	1.00277	0.185463	0.997313	0.185463	0.999553	0.185463	0.999771
0.18655	1.00499	0.18655	0.9996	0.18655	0.999467	0.18655	0.999239
0.187637	1.01038	0.187637	0.994167	0.187637	1.00175	0.187637	0.997085
0.188725	1.00528	0.188725	0.994158	0.188725	0.999304	0.188725	0.994848
0.189825	0.995237	0.189825	0.997597	0.189825	1.00468	0.189825	0.99032
0.190938	1.00326	0.190938	1.00225	0.190938	0.999215	0.190938	0.997776
0.192037	1.00333	0.192037	0.997322	0.192037	1.00639	0.192037	0.997462
0.19315	1.00309	0.19315	0.995112	0.19315	0.999955	0.19315	0.99627
0.194275	1.00554	0.194275	0.999487	0.194275	1.00033	0.194275	0.993447
0.195387	0.99791	0.195387	0.997674	0.195387	1.00525	0.195387	0.993792
0.196513	0.999884	0.196513	0.99764	0.196513	1.00149	0.196513	1.00296
0.19765	1.00179	0.19765	0.997545	0.19765	1.00355	0.19765	0.994627
0.198775	1.0072	0.198775	0.997957	0.198775	1.0024	0.198775	0.999646
0.199913	1.00345	0.199913	0.998455	0.199913	1.00126	0.199913	0.997972
0.201063	1.00386	0.201063	0.996925	0.201063	0.998789	0.201063	0.9965
0.2022	1.00622	0.2022	0.993642	0.2022	1.00571	0.2022	0.999718
0.20335	1.00677	0.20335	0.997399	0.20335	0.998501	0.20335	0.996478
0.204513	0.998007	0.204513	0.995139	0.204513	1.0023	0.204513	0.998056
0.205675	1.00154	0.205675	0.998052	0.205675	0.996206	0.205675	0.99397
0.206838	1.00345	0.206838	0.999057	0.206838	1.0052	0.206838	0.997776
0.208	1.00985	0.208	0.995731	0.208	0.999491	0.208	0.996917
0.209175	1.0092	0.209175	0.99844	0.209175	1.00078	0.209175	0.993039
0.21035	1.00193	0.21035	0.992534	0.21035	1.00279	0.21035	0.995768
0.211537	1.01171	0.211537	0.996925	0.211537	1.0024	0.211537	0.995442
0.212725	1.00123	0.212725	0.998327	0.212725	1.00107	0.212725	1.00031
0.213913	1.00858	0.213913	0.996995	0.213913	1.00498	0.213913	0.99927
0.2151	1.00131	0.2151	0.996788	0.2151	1.00008	0.2151	0.995162
0.2163	0.994371	0.2163	0.997054	0.2163	1.00597	0.2163	0.998025
0.217513	1.01096	0.217513	0.998602	0.217513	0.996521	0.217513	0.998675
0.218712	1.01038	0.218712	0.996403	0.218712	1.00257	0.218712	0.993363
0.219938	0.995744	0.219938	0.9972	0.219938	1.00195	0.219938	0.995673
0.22115	1.00376	0.22115	0.996101	0.22115	0.997399	0.22115	0.99261
0.222375	1.00169	0.222375	0.998052	0.222375	1.0025	0.222375	0.991574
0.2236	1.00867	0.2236	0.997236	0.2236	0.998703	0.2236	0.997785
0.224837	1.01108	0.224837	0.998911	0.224837	0.998313	0.224837	0.999416
0.226075	0.997789	0.226075	0.996684	0.226075	0.996571	0.226075	0.997023
0.227313	1.00896	0.227313	0.998181	0.227313	1.00398	0.227313	0.998968
0.228563	1.01125	0.228563	1.00004	0.228563	1.00275	0.228563	0.999164
0.229813	0.999692	0.229813	0.997707	0.229813	0.994902	0.229813	0.993531
0.231063	1.00282	0.231063	1.00035	0.231063	1.00113	0.231063	0.993416
0.232325	1.00415	0.232325	0.997374	0.232325	0.99993	0.232325	0.995704
0.233588	1.00978	0.233588	0.996229	0.233588	1.00022	0.233588	0.998548
0.234863	1.00135	0.234863	0.996067	0.234863	1.00033	0.234863	0.998361
0.236137	1.00326	0.236137	0.995954	0.236137	1.00039	0.236137	0.996301
0.237412	1.00458	0.237412	0.998446	0.237412	1.00086	0.237412	0.998004
0.2387	1.00369	0.2387	0.998138	0.2387	1.00323	0.2387	0.999145
0.239987	1.00417	0.239987	0.993505	0.239987	1.00039	0.239987	0.998171
0.241287	1.00448	0.241287	0.997286	0.241287	0.994828	0.241287	0.99444
0.242588	1.00275	0.242588	0.996617	0.242588	0.99963	0.242588	0.996404
0.243887	1.00318	0.243887	0.997811	0.243887	1.00069	0.243887	0.997126
0.2452	1.0009	0.2452	0.994742	0.2452	1.00389	0.2452	0.994378
0.246513	1.00403	0.246513	0.995344	0.246513	0.994702	0.246513	0.99491
0.247837	1.0074	0.247837	0.993642	0.247837	1.00127	0.247837	1.00143
0.24915	1.00504	0.24915	0.996754	0.24915	0.998399	0.24915	0.998622
0.250488	0.994082	0.250488	0.99403	0.250488	0.999967	0.250488	0.994461
0.251825	1.00684	0.251825	0.993377	0.251825	1.00511	0.251825	0.998706
0.253163	1.00415	0.253163	0.996024	0.253163	0.998212	0.253163	0.994471
0.2545	1.00172	0.2545	0.993548	0.2545	1.00128	0.2545	0.997555
0.25585	1.00764	0.25585	0.998593	0.25585	0.996534	0.25585	0.992181
0.257212	1.00935	0.257212	0.994382	0.257212	0.996082	0.257212	0.99698
0.258575	1.01055	0.258575	1.00118	0.258575	0.99642	0.258575	1.00117
0.259937	1.00824	0.259937	0.994339	0.259937	0.999065	0.259937	1.00084
0.2613	1.00879	0.2613	0.998584	0.2613	0.996896	0.2613	0.996656
0.262675	1.0074	0.262675	0.993221	0.262675	1.00007	0.262675	0.998747
0.264062	1.00328	0.264062	1.00026	0.264062	0.997537	0.264062	0.993802
0.26545	1.00636	0.26545	0.994562	0.26545	1.00231	0.26545	0.995078
0.266838	1.00446	0.266838	0.996874	0.266838	0.995693	0.266838	0.998601
0.268238	1.00419	0.268238	0.992027	0.268238	1.00367	0.268238	0.992943
0.269637	1.00942	0.269637	0.993755	0.269637	1.00418	0.269637	1.00008
0.27105	1.00723	0.27105	0.99654	0.27105	1.00256	0.27105	0.997994
0.272462	1.00304	0.272462	0.993823	0.272462	1.00298	0.272462	0.995956
0.273875	1.00179	0.273875	0.997829	0.273875	1.00508	0.273875	0.993049
0.2753	1.0009	0.2753	1.00181	0.2753	0.998651	0.2753	0.992193
0.276725	0.994347	0.276725	0.996049	0.276725	0.996469	0.276725	0.991898
0.278163	1.00521	0.278163	1.00142	0.278163	0.99746	0.278163	1.00289
0.2796	1.00906	0.2796	0.998525	0.2796	0.999792	0.2796	1.00008
0.28105	1.00959	0.28105	0.99684	0.28105	1.00096	0.28105	0.997399
0.2825	1.00126	0.2825	0.995749	0.2825	1.00466	0.2825	0.997972
0.283962	1.00501	0.283962	0.996867	0.283962	0.99415	0.283962	0.996665
0.285412	1.00082	0.285412	0.995655	0.285412	1.00034	0.285412	0.997157
0.286887	1.00737	0.286887	0.998018	0.286887	0.994101	0.286887	0.999593
0.288363	1.00632	0.288363	0.994958	0.288363	1.00259	0.288363	0.997711
0.289838	1.00846	0.289838	0.997004	0.289838	1.00108	0.289838	0.995277
0.291325	1.0021	0.291325	0.996626	0.291325	0.99681	0.291325	0.999469
0.292812	1.00419	0.292812	0.995954	0.292812	1.00151	0.292812	0.993164
0.294313	1.0138	0.294313	0.99935	0.294313	1.00337	0.294313	1.00476
0.295812	1.0034	0.295812	0.999231	0.295812	0.998464	0.295812	0.994282
0.297312	1.00797	0.297312	0.998559	0.297312	1.00479	0.297312	0.996238
0.298825	1.00443	0.298825	1.00128	0.298825	1.00239	0.298825	0.992171
0.30035	1.00299	0.30035	0.999695	0.30035	0.997899	0.30035	0.996447
0.301875	1.00523	0.301875	0.997356	0.301875	0.997976	0.301875	0.997073
0.3034	1.00689	0.3034	0.996711	0.3034	0.999265	0.3034	0.99743
0.304938	1.00407	0.304938	0.994873	0.304938	0.997034	0.304938	0.99743
0.306475	1.00624	0.306475	0.994201	0.306475	1.00286	0.306475	0.995977
0.308025	1.00728	0.308025	0.998782	0.308025	1.00431	0.308025	0.996248
0.309588	1.0021	0.309588	0.996599	0.309588	1.00188	0.309588	0.997147
0.311137	1.00436	0.311137	0.997209	0.311137	0.999141	0.311137	0.995485
0.312712	1.00768	0.312712	0.999185	0.312712	1.00437	0.312712	1.00109
0.314275	1.00422	0.314275	0.999548	0.314275	0.99662	0.314275	0.995162
0.31585	1.00822	0.31585	0.995508	0.31585	1.00024	0.31585	0.997085
0.317437	1.00304	0.317437	0.997701	0.317437	1.00142	0.317437	0.995181
0.319025	1.00935	0.319025	0.996315	0.319025	1.00151	0.319025	0.994054
0.320625	1.01067	0.320625	0.997795	0.320625	1.00075	0.320625	1.00047
0.322225	1.00352	0.322225	0.996385	0.322225	1.00039	0.322225	0.993665
0.323837	1.01322	0.323837	0.999857	0.323837	1.00132	0.323837	0.993833
0.32545	1.00747	0.32545	0.997227	0.32545	1.00506	0.32545	0.99402
0.327062	1.0016	0.327062	0.997475	0.327062	0.999141	0.327062	0.991418
0.3287	1.00593	0.3287	1.00105	0.3287	1.00164	0.3287	0.996488
0.330325	1.01084	0.330325	0.992207	0.330325	0.997522	0.330325	0.995756
0.331962	1.00578	0.331962	0.999985	0.331962	1.00045	0.331962	0.99856
0.333613	1.00947	0.333613	0.998654	0.333613	0.994929	0.333613	0.99768
0.335263	1.00441	0.335263	0.994803	0.335263	1.00103	0.335263	0.995485
0.336913	1.00704	0.336913	0.998489	0.336913	1.00429	0.336913	1.00171
0.338587	1.0079	0.338587	0.997133	0.338587	0.999366	0.338587	0.999948
0.34025	1.00665	0.34025	0.998318	0.34025	1.00508	0.34025	0.998569
0.341925	1.0048	0.341925	0.999478	0.341925	0.997574	0.341925	0.994366
0.343612	1.00559	0.343612	0.997563	0.343612	0.997611	0.343612	0.993656
0.3453	1.00509	0.3453	0.997854	0.3453	1.00007	0.3453	0.998924
0.347	1.00234	0.347	0.994656	0.347	1.0052	0.347	0.995035
0.3487	1.00443	0.3487	0.999607	0.3487	1.00403	0.3487	1.00086
0.3504	1.01219	0.3504	0.999246	0.3504	1.00023	0.3504	0.997368
0.352125	1.00003	0.352125	0.997047	0.352125	0.999617	0.352125	0.995296
0.353837	1.00357	0.353837	1.00122	0.353837	0.996607	0.353837	0.993008
0.355575	0.99808	0.355575	0.996092	0.355575	0.999841	0.355575	0.994596
0.3573	1.01113	0.3573	0.990738	0.3573	0.998777	0.3573	0.993979
0.35905	1.00995	0.35905	0.995697	0.35905	1.00007	0.35905	0.999656
0.3608	1.01272	0.3608	0.996642	0.3608	1.00047	0.3608	0.999229
0.36255	1.00328	0.36255	0.997906	0.36255	0.998099	0.36255	0.994073
0.364312	1.00309	0.364312	0.99341	0.364312	1.00404	0.364312	0.996802
0.366075	0.999621	0.366075	0.99396	0.366075	1.00002	0.366075	0.995946
0.36785	1.00983	0.36785	0.9991	0.36785	1.00135	0.36785	0.989473
0.369637	1.00123	0.369637	0.997863	0.369637	0.999893	0.369637	1.00284
0.371425	1.00499	0.371425	0.992689	0.371425	1.006	0.371425	0.995131
0.373212	1.00472	0.373212	0.991804	0.373212	0.999442	0.373212	0.997565
0.375025	0.999282	0.375025	0.994528	0.375025	0.995242	0.375025	0.995725
0.376825	1.00694	0.376825	1.00006	0.376825	1.00143	0.376825	0.99767
0.378637	0.999091	0.378637	0.994021	0.378637	1.00206	0.378637	1.00018
0.380462	1.00345	0.380462	0.995499	0.380462	0.999141	0.380462	0.994857
0.3823	1.00713	0.3823	0.998327	0.3823	0.998138	0.3823	0.997157
0.384138	1.00882	0.384138	0.994364	0.384138	0.99781	0.384138	0.99698
0.385975	1.00263	0.385975	0.999891	0.385975	1.00263	0.385975	0.9988
0.387825	1.00056	0.387825	1.00204	0.387825	1.00883	0.387825	0.996426
0.389688	1.00593	0.389688	0.993117	0.389688	0.997887	0.389688	0.995924
0.39155	1.00436	0.39155	0.998	0.39155	0.996908	0.39155	0.993812
0.393425	1.00063	0.393425	0.993908	0.393425	1.00294	0.393425	0.992809
0.3953	1.00458	0.3953	0.997838	0.3953	1.00009	0.3953	0.997807
0.397188	1.01118	0.397188	0.995765	0.397188	0.998789	0.397188	0.99421
0.399075	0.999933	0.399075	0.998559	0.399075	1.00269	0.399075	0.999018
0.400975	1.01941	0.400975	0.995765	0.400975	1.00032	0.400975	0.997776
0.402887	1.0048	0.402887	0.995628	0.402887	1.00464	0.402887	0.998852
0.4048	1.0072	0.4048	0.996171	0.4048	1.00017	0.4048	0.994512
0.406725	1.00094	0.406725	0.993987	0.406725	1.00021	0.406725	0.995286
0.40865	1.00896	0.40865	1.00155	0.40865	1.0028	0.40865	0.996864
0.410587	1.00523	0.410587	0.99433	0.410587	0.999516	0.410587	0.999646
0.412537	1.01563	0.412537	0.992464	0.412537	1.00192	0.412537	0.998893
0.414488	1.01077	0.414488	0.998886	0.414488	0.997761	0.414488	0.996385
0.416438	0.999114	0.416438	0.998498	0.416438	0.99716	0.416438	0.99745
0.418413	1.00634	0.418413	0.99414	0.418413	0.998853	0.418413	0.994816
0.420388	1.00121	0.420388	0.998577	0.420388	1.00039	0.420388	0.994294
0.422363	1.0112	0.422363	1.00146	0.422363	0.99939	0.422363	0.999279
0.42435	1.01005	0.42435	1.00129	0.42435	0.997096	0.42435	0.995507
0.42635	1.00215	0.42635	0.993248	0.42635	1.00301	0.42635	0.994816
0.42835	1.01067	0.42835	0.999005	0.42835	1.00377	0.42835	0.997869
0.430362	1.00605	0.430362	0.998293	0.430362	1.00642	0.430362	1.00051
0.432388	1.0124	0.432388	0.997674	0.432388	0.992208	0.432388	0.995956
0.434413	1.00636	0.434413	0.999325	0.434413	0.998915	0.434413	0.995946
0.43645	1.00436	0.43645	0.994442	0.43645	1.0026	0.43645	0.994397
0.438487	1.01173	0.438487	0.994339	0.438487	0.998013	0.438487	0.994596
0.440538	1.00646	0.440538	0.99629	0.440538	1.00219	0.440538	0.994011
0.4426	1.00022	0.4426	0.996488	0.4426	1.00158	0.4426	1.00002
0.444663	1.00172	0.444663	0.997933	0.444663	0.994914	0.444663	0.9972
0.446737	1.00742	0.446737	0.994519	0.446737	0.99716	0.446737	0.996478
0.448825	1.00988	0.448825	0.99574	0.448825	0.999141	0.448825	0.998591
0.450913	1.00602	0.450913	0.99366	0.450913	1.00526	0.450913	0.995361
0.453012	1.00716	0.453012	1.00101	0.453012	1.00389	0.453012	0.996049
0.455112	1.00328	0.455112	0.99647	0.455112	1.00116	0.455112	0.997984
0.457225	1.00781	0.457225	0.996238	0.457225	1.00018	0.457225	0.99603
0.45935	1.00557	0.45935	0.994451	0.45935	1.00168	0.45935	0.997661
0.461475	1.00352	0.461475	0.997423	0.461475	0.996746	0.461475	0.992171
0.463612	1.00232	0.463612	0.994519	0.463612	0.999003	0.463612	0.994994
0.465762	1.00041	0.465762	0.999686	0.465762	0.998363	0.465762	0.988972
0.467912	1.01072	0.467912	0.996427	0.467912	0.995944	0.467912	0.997241
0.470075	1.00901	0.470075	1.0007	0.470075	1.00011	0.470075	0.997042
0.47225	1.00131	0.47225	0.993694	0.47225	0.997298	0.47225	0.996845
0.474425	1.00985	0.474425	0.999332	0.474425	1.00414	0.474425	0.999186
0.476613	1.00908	0.476613	0.997957	0.476613	0.998427	0.476613	0.996143
0.478812	1.00824	0.478812	0.994314	0.478812	0.997436	0.478812	0.997231
0.481012	1.01	0.481012	0.997613	0.481012	0.997096	0.481012	0.994639
0.483225	1.00472	0.483225	0.999273	0.483225	0.999731	0.483225	0.997262
0.48545	1.00494	0.48545	0.996229	0.48545	1.00611	0.48545	0.993519
0.487675	1.00834	0.487675	0.995731	0.487675	1.00123	0.487675	0.995663
0.489913	1.00154	0.489913	0.996608	0.489913	0.999854	0.489913	0.993332
0.492162	1.00588	0.492162	0.998302	0.492162	0.996733	0.492162	0.99861
0.494413	1.01067	0.494413	0.995954	0.494413	0.998086	0.494413	0.997409
0.496675	1.01125	0.496675	0.996083	0.496675	0.999279	0.496675	1.00043
0.49895	1.00501	0.49895	0.992586	0.49895	1.00061	0.49895	0.999102
0.501238	1.00446	0.501238	0.997011	0.501238	1.00161	0.501238	0.997577
0.503525	1.00034	0.503525	0.997939	0.503525	1.00348	0.503525	0.99721
0.505825	1.0106	0.505825	0.993755	0.505825	0.994954	0.505825	0.991512
0.508125	1.00641	0.508125	0.995661	0.508125	1.00323	0.508125	0.996855
0.510437	0.998392	0.510437	0.996204	0.510437	0.996696	0.510437	1.00121
0.512762	1.00335	0.512762	0.995069	0.512762	1.00375	0.512762	0.996133
0.5151	1.00781	0.5151	0.993651	0.5151	1.00683	0.5151	1.00089
0.517438	1.00497	0.517438	0.994589	0.517438	0.993336	0.517438	0.993435
0.5198	1.01017	0.5198	0.993755	0.5198	1.00083	0.5198	0.99698
0.52215	1.01033	0.52215	0.999738	0.52215	0.998676	0.52215	0.993613
0.524525	1	0.524525	0.998241	0.524525	0.995856	0.524525	0.996447
0.5269	1.01787	0.5269	0.995499	0.5269	1.00787	0.5269	0.994994
0.529288	1.00899	0.529288	0.996186	0.529288	1.00268	0.529288	0.999929
0.531687	1.00205	0.531687	1.00048	0.531687	0.999127	0.531687	0.995296
0.534087	1.01315	0.534087	0.997347	0.534087	1.00358	0.534087	0.997629
0.5365	1.00701	0.5365	0.997236	0.5365	0.997773	0.5365	1.00202
0.538925	1.0094	0.538925	0.99611	0.538925	0.994389	0.538925	0.993351
0.541363	1.0124	0.541363	0.999332	0.541363	0.99963	0.541363	0.996908
0.5438	1.00636	0.5438	0.994674	0.5438	1.00238	0.5438	0.998454
0.54625	1.01147	0.54625	0.999066	0.54625	0.999378	0.54625	0.994147
0.548712	1.00795	0.548712	0.996925	0.548712	0.997522	0.548712	0.995454
0.551188	1.00501	0.551188	0.997701	0.551188	1.00022	0.551188	0.994742
0.553662	1.00571	0.553662	0.995972	0.553662	0.99716	0.553662	1.00471
0.55615	1.00653	0.55615	0.997106	0.55615	0.998777	0.55615	0.99425
0.55865	1.01007	0.55865	0.995637	0.55865	1.0012	0.55865	1.00088
0.561162	1.00499	0.561162	0.998911	0.561162	1.00066	0.561162	0.998423
0.563675	1.00889	0.563675	0.993462	0.563675	1.00893	0.563675	0.993749
0.5662	1.00745	0.5662	0.991304	0.5662	1.00273	0.5662	0.994116
0.568738	0.999595	0.568738	0.997176	0.568738	0.998513	0.568738	1.00418
0.571288	1.00867	0.571288	0.996213	0.571288	1.00026	0.571288	0.999406
0.573838	1.01265	0.573838	0.994176	0.573838	0.999127	0.573838	0.999802
0.576412	1.01065	0.576412	0.997829	0.576412	1.00453	0.576412	1.00029
0.578987	1.01542	0.578987	0.992457	0.578987	0.998074	0.578987	0.992934
0.581575	1.0158	0.581575	0.999796	0.581575	0.996896	0.581575	0.998653
0.584162	1.00612	0.584162	0.994983	0.584162	1.00042	0.584162	0.996824
0.586775	1.00624	0.586775	0.998352	0.586775	0.996834	0.586775	0.995411
0.589387	1.00415	0.589387	0.998739	0.589387	1.00389	0.589387	0.995109
0.592013	1.00424	0.592013	0.992775	0.592013	1.0027	0.592013	0.995411
0.59465	1.00624	0.59465	0.99414	0.59465	0.999967	0.59465	0.995255
0.597287	1.00891	0.597287	0.999668	0.597287	1.00076	0.597287	0.997795
0.59995	1.01202	0.59995	0.994125	0.59995	1.00145	0.59995	0.99696
0.602612	1.00277	0.602612	0.995362	0.602612	1.0023	0.602612	0.993394
0.605287	1.00667	0.605287	0.997374	0.605287	1.00313	0.605287	0.997533
0.607975	1.00675	0.607975	1.00088	0.607975	0.996985	0.607975	0.989411
0.610663	1.0067	0.610663	0.995044	0.610663	0.996307	0.610663	0.993205
0.613375	1.00944	0.613375	0.996779	0.613375	1.00116	0.613375	0.99837
0.616087	1.00954	0.616087	1.00126	0.616087	0.999755	0.616087	0.999049
0.618813	1.01195	0.618813	0.994357	0.618813	0.998703	0.618813	0.99949
0.62155	1.00451	0.62155	0.991563	0.62155	1.00449	0.62155	0.996541
0.6243	1.00684	0.6243	0.997484	0.6243	1.0016	0.6243	0.997073
0.627062	1	0.627062	0.998318	0.627062	1.00986	0.627062	0.995589
0.629825	1.01205	0.629825	0.995276	0.629825	1.00528	0.629825	0.997701
0.6326	1.006	0.6326	0.994571	0.6326	0.999829	0.6326	0.997011
0.6354	1.00636	0.6354	0.995851	0.6354	1.00699	0.6354	0.993123
0.6382	1.01558	0.6382	0.993893	0.6382	0.998501	0.6382	0.997701
0.641	1.01248	0.641	1.00062	0.641	0.997687	0.641	1.00049
0.643825	1.00436	0.643825	1.0002	0.643825	1.00082	0.643825	0.992912
0.646662	1.01173	0.646662	0.997759	0.646662	1.00002	0.646662	0.994325
0.6495	1.01089	0.6495	0.996403	0.6495	1.00069	0.6495	0.994397
0.65235	1.0151	0.65235	0.996995	0.65235	0.998025	0.65235	0.996665
0.655225	1.00362	0.655225	0.996806	0.655225	1.00753	0.655225	0.998445
0.6581	1.00525	0.6581	0.997106	0.6581	0.998589	0.6581	0.996354
0.660987	1.00116	0.660987	0.9944	0.660987	1.00219	0.660987	0.998224
0.663875	1.0053	0.663875	0.994373	0.663875	0.998313	0.663875	0.997545
0.666788	1.00422	0.666788	0.999469	0.666788	0.999114	0.666788	0.991752
0.669712	1.00829	0.669712	0.992964	0.669712	0.997123	0.669712	0.99421
0.672638	1.01281	0.672638	0.994992	0.672638	0.993975	0.672638	0.992893
0.675587	1.00841	0.675587	0.996049	0.675587	0.993987	0.675587	0.992066
0.678537	1.00947	0.678537	0.997004	0.678537	0.998865	0.678537	1.00114
0.6815	1.0126	0.6815	0.994733	0.6815	0.997687	0.6815	0.990058
0.684475	1.0015	0.684475	1.00208	0.684475	0.995368	0.684475	0.993373
0.687463	1.01074	0.687463	0.994494	0.687463	1.00131	0.687463	0.996562
0.690463	1.00569	0.690463	0.997948	0.690463	1.00018	0.690463	0.99515
0.693475	1.00208	0.693475	0.995997	0.693475	1.00095	0.693475	0.998068
0.696487	1.00786	0.696487	0.992268	0.696487	1.0025	0.696487	0.996301
0.699525	1.01231	0.699525	0.998559	0.699525	0.999228	0.699525	0.995517
0.702563	1.01166	0.702563	0.994339	0.702563	1.00021	0.702563	0.994409
0.705625	1.00487	0.705625	0.996669	0.705625	1.00052	0.705625	0.994471
0.708687	1.01392	0.708687	1.00065	0.708687	0.999203	0.708687	0.996404
0.711775	1.00783	0.711775	0.998473	0.711775	1.00009	0.711775	0.992421
0.714863	1.00916	0.714863	0.993084	0.714863	0.995279	0.714863	0.993102
0.717963	1.0079	0.717963	0.992662	0.717963	0.99889	0.717963	0.993613
0.721075	1.00571	0.721075	0.99538	0.721075	0.999403	0.721075	0.99514
0.7242	1.00928	0.7242	0.998559	0.7242	0.996132	0.7242	0.997116
0.72735	1.01392	0.72735	0.999185	0.72735	0.997359	0.72735	0.997107
0.7305	1.01009	0.7305	0.999213	0.7305	0.994803	0.7305	0.999438
0.733662	1.00949	0.733662	0.99745	0.733662	1.0011	0.733662	0.99996
0.736825	1.01021	0.736825	0.999985	0.736825	1.00072	0.736825	0.994188
0.740013	1.01715	0.740013	0.995224	0.740013	0.997485	0.740013	1.00109
0.743213	1.01363	0.743213	0.994794	0.743213	1.00116	0.743213	0.990236
0.746425	1.01024	0.746425	0.994424	0.746425	1.00594	0.746425	0.992202
0.74965	1.00176	0.74965	0.996119	0.74965	1.00092	0.74965	0.997063
0.752887	1.00441	0.752887	1.00022	0.752887	1.00419	0.752887	0.999637
0.756137	1.0157	0.756137	0.99225	0.756137	1.00162	0.756137	0.995768
0.759387	1.00622	0.759387	0.998568	0.759387	0.999292	0.759387	0.996447
0.762662	1.00954	0.762662	1.00182	0.762662	1.0021	0.762662	0.998956
0.76595	1.00959	0.76595	0.996427	0.76595	1.00083	0.76595	0.998433
0.76925	1.00381	0.76925	0.999686	0.76925	1.00154	0.76925	0.997795
0.772563	1.01033	0.772563	0.995121	0.772563	1.00375	0.772563	0.993394
0.775875	1.00643	0.775875	0.998688	0.775875	1.0014	0.775875	0.992641
0.779212	1.00619	0.779212	0.997441	0.779212	1.00154	0.779212	0.996709
0.782562	1.00802	0.782562	0.997304	0.782562	0.99924	0.782562	0.994512
0.785925	1.00752	0.785925	0.995887	0.785925	0.999679	0.785925	0.995694
0.7893	1.01855	0.7893	0.995438	0.7893	0.997248	0.7893	0.9979
0.792687	1.0041	0.792687	0.993642	0.792687	0.998099	0.792687	0.995255
0.796075	1.0073	0.796075	0.997701	0.796075	0.995644	0.796075	0.993248
0.799487	1.01289	0.799487	0.995551	0.799487	1.00246	0.799487	0.994241
0.802912	1.01005	0.802912	0.991572	0.802912	1.00314	0.802912	0.990967
0.80635	1.0027	0.80635	0.994391	0.80635	0.999654	0.80635	0.997107
0.809812	1.01961	0.809812	0.990601	0.809812	1.00266	0.809812	0.99674
0.813275	1.00954	0.813275	0.998629	0.813275	1.00052	0.813275	0.997994
0.81675	1.01341	0.81675	0.993685	0.81675	0.99222	0.81675	0.9965
0.820238	1.01768	0.820238	0.998172	0.820238	0.999829	0.820238	0.996447
0.823738	1.00424	0.823738	0.998998	0.823738	1.00047	0.823738	0.998968
0.827263	1.01286	0.827263	0.997897	0.827263	0.998639	0.827263	0.996217
0.830787	1.02047	0.830787	0.994855	0.830787	1.00097	0.830787	0.996896
0.834337	1.01517	0.834337	0.997527	0.834337	0.998651	0.834337	0.995641
0.837888	1.01416	0.837888	0.996504	0.837888	1.00114	0.837888	0.988804
0.841462	1.0105	0.841462	0.997133	0.841462	0.999881	0.841462	0.99585
0.84505	1.00728	0.84505	0.994828	0.84505	0.996733	0.84505	0.994315
0.84865	1.01426	0.84865	0.999796	0.84865	0.994352	0.84865	0.996939
0.852262	1.01199	0.852262	0.997606	0.852262	0.996181	0.852262	0.993541
0.855887	1.01238	0.855887	0.997408	0.855887	1.00204	0.855887	0.995946
0.859525	1.0133	0.859525	0.993392	0.859525	1.0068	0.859525	0.995977
0.863175	1.00935	0.863175	0.992552	0.863175	0.997672	0.863175	1.00054
0.86685	1.02009	0.86685	0.99965	0.86685	0.998614	0.86685	0.994126
0.870525	1.01253	0.870525	0.999273	0.870525	1.00072	0.870525	0.998716
0.874225	1.01953	0.874225	1.00027	0.874225	0.993763	0.874225	0.995915
0.877937	1.00997	0.877937	0.997795	0.877937	1.00375	0.877937	1.00115
0.881662	1.0041	0.881662	0.997356	0.881662	0.995254	0.881662	1.00234
0.8854	1.0151	0.8854	0.993676	0.8854	0.998752	0.8854	0.992778
0.88915	1.00386	0.88915	0.996479	0.88915	1.0035	0.88915	0.995557
0.892913	1.01404	0.892913	0.993633	0.892913	0.996082	0.892913	0.993174
0.896688	1.00694	0.896688	0.989629	0.896688	0.992898	0.896688	0.991294
0.900487	1.00875	0.900487	0.992946	0.900487	1.00294	0.900487	0.995819
0.9043	1.01501	0.9043	0.995292	0.9043	0.997687	0.9043	0.9979
0.908125	1.01284	0.908125	1.00056	0.908125	0.996282	0.908125	0.992358
0.911963	1.00711	0.911963	0.995267	0.911963	0.999768	0.911963	0.995548
0.915812	1.01017	0.915812	0.992336	0.915812	1.00127	0.915812	0.995181
0.919688	1.01115	0.919688	0.998318	0.919688	0.997485	0.919688	1.00203
0.923563	1.01859	0.923563	0.996617	0.923563	1.00216	0.923563	0.997785
0.927463	1.00359	0.927463	0.997829	0.927463	0.997135	0.927463	0.994577
0.931375	1.01246	0.931375	0.995456	0.931375	0.998663	0.931375	0.995265
0.9353	1.00805	0.9353	0.989526	0.9353	1.00794	0.9353	0.992862
0.939237	1.00903	0.939237	0.99574	0.939237	1.0023	0.939237	0.994888
0.9432	1.01272	0.9432	0.998602	0.9432	1.00155	0.9432	1.00056
0.947175	1.0139	0.947175	0.997606	0.947175	1.00066	0.947175	0.996519
0.951163	1.00672	0.951163	0.993377	0.951163	1.00022	0.951163	0.998183
0.955163	1.01286	0.955163	0.992989	0.955163	0.997724	0.955163	0.99585
0.959175	1.01448	0.959175	0.999496	0.959175	1.00179	0.959175	0.992013
0.963212	1.00504	0.963212	0.994605	0.963212	0.995254	0.963212	0.98962
0.967263	1.00682	0.967263	0.99684	0.967263	0.99553	0.967263	0.997054
0.971325	1.00138	0.971325	0.998413	0.971325	1.00263	0.971325	0.996519
0.9754	1.01363	0.9754	0.994131	0.9754	0.994727	0.9754	0.993812
0.9795	1.01253	0.9795	0.999711	0.9795	0.997248	0.9795	0.993979
0.983612	1.00824	0.983612	0.998302	0.983612	0.997083	0.983612	0.99397
0.987737	1.0126	0.987737	0.996135	0.987737	1.00487	0.987737	0.995181
0.991875	1.00889	0.991875	0.995447	0.991875	0.996368	0.991875	0.997984
0.996037	1.01366	0.996037	0.99727	0.996037	0.999467	0.996037	0.998318
1.00021	1.00928	1.00021	0.991691	1.00021	0.996107	1.00021	0.998349
1.0044	1.01048	1.0044	0.99567	1.0044	0.998037	1.0044	0.999301
1.0086	1.0185	1.0086	0.997795	1.0086	0.996985	1.0086	0.996656
1.01283	1.01614	1.01283	0.996608	1.01283	0.999504	1.01283	0.995756
1.01706	1.00983	1.01706	0.994537	1.01706	0.998614	1.01706	0.993186
1.02131	1.01202	1.02131	0.997399	1.02131	0.998715	1.02131	0.994387
1.02559	1.0099	1.02559	0.998534	1.02559	1.00101	1.02559	0.995526
1.02988	1.01103	1.02988	0.992971	1.02988	0.997448	1.02988	0.998569
1.03418	1.01096	1.03418	0.996626	1.03418	1.00016	1.03418	0.994397
1.03849	1.01147	1.03849	1.00093	1.03849	1.00299	1.03849	0.993457
1.04282	1.01074	1.04282	0.996418	1.04282	1.00116	1.04282	0.992454
1.04718	1.01438	1.04718	0.995465	1.04718	1.00467	1.04718	1.00176
1.05155	1.01281	1.05155	0.99488	1.05155	1.00155	1.05155	0.993425
1.05593	1.01472	1.05593	1.00057	1.05593	0.997473	1.05593	1.00014
1.06034	1.00793	1.06034	0.997423	1.06034	1.00264	1.06034	0.993425
1.06475	1.02066	1.06475	0.991529	1.06475	0.995454	1.06475	0.995171
1.06919	1.00875	1.06919	0.996076	1.06919	1.00359	1.06919	0.997418
1.07364	1.00786	1.07364	0.999418	1.07364	0.997347	1.07364	0.994409
1.0781	1.00896	1.0781	0.997115	1.0781	1.00004	1.0781	1.00071
1.08259	1.00983	1.08259	0.995619	1.08259	1.00175	1.08259	0.994042
1.0871	1.01065	1.0871	0.997261	1.0871	1.0025	1.0871	0.99285
1.09161	1.01308	1.09161	0.991718	1.09161	1.00289	1.09161	0.995685
1.09615	1.01953	1.09615	0.997261	1.09615	1.00417	1.09615	0.996322
1.10071	1.01262	1.10071	0.997441	1.10071	0.994515	1.10071	1.00166
1.10528	1.01	1.10528	0.994605	1.10528	0.999467	1.10528	0.992704
1.10986	1.01638	1.10986	0.995335	1.10986	1.00043	1.10986	0.99515
1.11448	1.0035	1.11448	0.995499	1.11448	1.00131	1.11448	0.994188
1.1191	1.01505	1.1191	0.99837	1.1191	0.997285	1.1191	0.994888
1.12374	1.01012	1.12374	1.00042	1.12374	0.998074	1.12374	0.992087
1.1284	1.01879	1.1284	1.00002	1.1284	0.996657	1.1284	0.994951
1.13307	1.00824	1.13307	0.995878	1.13307	0.999642	1.13307	0.999248
1.13777	1.0119	1.13777	0.99978	1.13777	0.998224	1.13777	0.999553
1.14249	1.01503	1.14249	0.996626	1.14249	0.994702	1.14249	0.997617
1.14721	1.01597	1.14721	0.992079	1.14721	1.00084	1.14721	0.995392
1.15196	1.01532	1.15196	0.996522	1.15196	0.995479	1.15196	0.992682
1.15674	1.01082	1.15674	0.997545	1.15674	1.00196	1.15674	0.998517
1.16151	1.01325	1.16151	0.994708	1.16151	0.997761	1.16151	0.993186
1.16632	1.01318	1.16632	0.996788	1.16632	0.996144	1.16632	0.991826
1.17114	1.01074	1.17114	0.995619	1.17114	0.998062	1.17114	0.993404
1.17599	1.00877	1.17599	0.996711	1.17599	0.999403	1.17599	0.997284
1.18084	1.01392	1.18084	0.994726	1.18084	0.994426	1.18084	0.994325
1.18572	1.0131	1.18572	0.994751	1.18572	0.99464	1.18572	0.994147
1.19061	1.00523	1.19061	0.997029	1.19061	0.998451	1.19061	0.99031
1.19553	1.01404	1.19553	0.995396	1.19553	1.00266	1.19553	0.995473
1.20046	1.00468	1.20046	0.991606	1.20046	0.998976	1.20046	0.99538
1.20541	1.01361	1.20541	0.998791	1.20541	0.996457	1.20541	0.995915
1.21039	1.01474	1.21039	0.996171	1.21039	0.993901	1.21039	0.999522
1.21537	1.01067	1.21537	0.994614	1.21537	0.998427	1.21537	0.994063
1.22039	1.01298	1.22039	0.996213	1.22039	0.995543	1.22039	0.996687
1.22541	1.01301	1.22541	0.997243	1.22541	0.999366	1.22541	1.00047
1.23046	1.0131	1.23046	0.995148	1.23046	0.998427	1.23046	0.995915
1.23553	1.00988	1.23553	0.99844	1.23553	0.999718	1.23553	0.996519
1.24061	1.01238	1.24061	0.994742	1.24061	0.997071	1.24061	0.992202
1.24571	1.01306	1.24571	0.997725	1.24571	1.00125	1.24571	0.993979
1.25084	1.01614	1.25084	0.994116	1.25084	0.994653	1.25084	0.995047
1.25598	1.01503	1.25598	0.996977	1.25598	1.00145	1.25598	0.995632
1.26114	1.01746	1.26114	0.993041	1.26114	0.998853	1.26114	0.99467
1.26632	1.01207	1.26632	0.992241	1.26632	0.99924	1.26632	0.993634
1.27153	1.01472	1.27153	0.994589	1.27153	0.998952	1.27153	0.986315
1.27675	1.01546	1.27675	0.995655	1.27675	0.993324	1.27675	0.994512
1.28199	1.01019	1.28199	0.991578	1.28199	0.999053	1.28199	0.994742
1.28725	1.01115	1.28725	0.989929	1.28725	1.00017	1.28725	0.994586
1.29254	1.02209	1.29254	0.995078	1.29254	1.00026	1.29254	0.992464
1.29784	1.01325	1.29784	0.999496	1.29784	1.00136	1.29784	0.994555
1.30316	1.01205	1.30316	0.992534	1.30316	1.00372	1.30316	0.992473
1.3085	1.01209	1.3085	0.992827	1.3085	0.995718	1.3085	0.997826
1.31386	1.01631	1.31386	0.99488	1.31386	0.997197	1.31386	0.994303
1.31925	1.01337	1.31925	0.99654	1.31925	1.00041	1.31925	0.995087
1.32465	1.01373	1.32465	0.995405	1.32465	1.00215	1.32465	0.995339
1.33008	1.01787	1.33008	0.997124	1.33008	1.00066	1.33008	0.995047
1.33553	1.00995	1.33553	0.998953	1.33553	1.00075	1.33553	1.0008
1.34099	1.01388	1.34099	0.994537	1.34099	0.99711	1.34099	0.996322
1.34648	1.00908	1.34648	0.996702	1.34648	0.999841	1.34648	0.99538
1.35199	1.01761	1.35199	0.999478	1.35199	1.00211	1.35199	0.996855
1.35751	1.01713	1.35751	0.998816	1.35751	0.996782	1.35751	0.997483
1.36306	1.01233	1.36306	0.994287	1.36306	0.99835	1.36306	1.00149
1.36864	1.00552	1.36864	0.997286	1.36864	1.00154	1.36864	0.9995
1.37423	1.021	1.37423	0.998431	1.37423	0.996245	1.37423	0.999195
1.37984	1.0099	1.37984	1.00083	1.37984	1.00288	1.37984	0.998068
1.38548	1.02014	1.38548	0.998577	1.38548	0.99978	1.38548	0.991313
1.39114	1.0209	1.39114	0.997408	1.39114	1.00092	1.39114	0.996049
1.39681	1.02404	1.39681	0.997966	1.39681	0.998224	1.39681	0.994241
1.40251	1.01113	1.40251	0.995902	1.40251	0.994727	1.40251	0.997848
1.40823	1.0172	1.40823	0.998379	1.40823	0.997724	1.40823	0.994533
1.41398	1.01173	1.41398	1.00031	1.41398	0.998289	1.41398	0.991826
1.41974	1.01414	1.41974	0.996031	1.41974	0.996908	1.41974	0.989106
1.42552	1.02331	1.42552	0.992885	1.42552	1.00102	1.42552	0.991783
1.43134	1.0112	1.43134	0.995292	1.43134	0.997022	1.43134	0.995934
1.43716	1.01672	1.43716	0.998077	1.43716	0.998952	1.43716	0.996634
1.44301	1.0105	1.44301	0.995069	1.44301	0.996758	1.44301	0.994785
1.44889	1.01739	1.44889	0.999341	1.44889	1.00204	1.44889	0.995339
1.45479	1.01606	1.45479	0.993755	1.45479	1.00328	1.45479	0.995903
1.46071	1.01123	1.46071	0.995567	1.46071	0.996344	1.46071	0.997617
1.46665	1.01792	1.46665	0.997511	1.46665	0.998626	1.46665	0.996572
1.47261	1.0074	1.47261	0.999341	1.47261	0.995417	1.47261	0.992735
1.47861	1.02165	1.47861	0.998516	1.47861	1.00459	1.47861	0.993886
1.48461	1.01618	1.48461	0.994415	1.48461	1.00004	1.48461	0.993258
1.49065	1.00836	1.49065	0.998422	1.49065	1.00101	1.49065	0.996322
1.49671	1.0153	1.49671	0.994855	1.49671	1.00086	1.49671	0.994104
1.50279	1.01563	1.50279	0.993591	1.50279	0.995003	1.50279	1.00188
1.50889	1.02023	1.50889	0.997527	1.50889	1.00187	1.50889	0.991764
1.51501	1.00793	1.51501	0.999463	1.51501	1.00251	1.51501	0.999833
1.52116	1.00966	1.52116	0.999127	1.52116	0.998602	1.52116	0.995831
1.52734	1.01508	1.52734	0.993642	1.52734	1.00304	1.52734	0.992171
1.53354	1.0145	1.53354	0.991554	1.53354	1.00014	1.53354	0.995557
1.53975	1.01347	1.53975	0.995783	1.53975	0.998589	1.53975	0.997524
1.546	1.01633	1.546	0.996058	1.546	0.997096	1.546	0.995035
1.55226	1.02057	1.55226	0.993969	1.55226	0.99855	1.55226	0.997346
1.55856	1.01929	1.55856	0.995148	1.55856	0.996031	1.55856	0.998977
1.56488	1.01587	1.56488	0.996495	1.56488	1.00134	1.56488	0.995788
1.57121	1.02124	1.57121	0.995902	1.57121	0.999743	1.57121	0.997577
1.57757	1.01643	1.57757	0.993805	1.57757	1.00086	1.57757	0.994169
1.58396	1.0112	1.58396	0.995242	1.58396	1.00187	1.58396	0.99997
1.59037	1.02204	1.59037	0.994348	1.59037	0.996107	1.59037	0.997095
1.59681	1.02037	1.59681	0.99494	1.59681	0.994865	1.59681	0.99951
1.60327	1.0197	1.60327	0.995921	1.60327	1.0008	1.60327	0.99031
1.60976	1.01161	1.60976	0.996256	1.60976	0.997672	1.60976	0.994963
1.61626	1.01681	1.61626	0.99825	1.61626	0.996795	1.61626	0.993687
1.6228	1.02115	1.6228	0.998181	1.6228	1.00112	1.6228	0.994169
1.62936	1.0157	1.62936	0.993298	1.62936	0.997611	1.62936	0.99537
1.63595	1.01847	1.63595	0.992284	1.63595	0.997497	1.63595	0.995517
1.64256	1.01558	1.64256	0.996892	1.64256	0.994914	1.64256	0.99492
1.64919	1.01992	1.64919	0.999204	1.64919	0.997887	1.64919	0.994104
1.65585	1.0177	1.65585	0.996556	1.65585	1.002	1.65585	0.995056
1.66254	1.0224	1.66254	0.997243	1.66254	0.997672	1.66254	0.99514
1.66925	1.01809	1.66925	0.997743	1.66925	0.996709	1.66925	0.993519
1.67599	1.0119	1.67599	0.993969	1.67599	0.99939	1.67599	1.0004
1.68275	1.01599	1.68275	0.995035	1.68275	1.00164	1.68275	0.99284
1.68954	1.02172	1.68954	0.995396	1.68954	1.00446	1.68954	0.998068
1.69635	1.02209	1.69635	0.99145	1.69635	1.00132	1.69635	0.99838
1.70319	1.01744	1.70319	0.993401	1.70319	1.00205	1.70319	0.991627
1.71006	1.01734	1.71006	0.993978	1.71006	0.999731	1.71006	0.990435
1.71695	1.01657	1.71695	1.00093	1.71695	1.00297	1.71695	0.995946
1.72386	1.01551	1.72386	0.994717	1.72386	0.996344	1.72386	0.9988
1.73081	1.01005	1.73081	0.997381	1.73081	0.998037	1.73081	0.994773
1.73779	1.01871	1.73779	0.998327	1.73779	1.00215	1.73779	0.994169
1.74479	1.01638	1.74479	0.997054	1.74479	1.00062	1.74479	0.992401
1.7518	1.02035	1.7518	0.996144	1.7518	1.00142	1.7518	0.994116
1.75886	1.01973	1.75886	0.995301	1.75886	0.998939	1.75886	0.997399
1.76594	1.02151	1.76594	0.990049	1.76594	0.995242	1.76594	0.995202
1.77304	1.00848	1.77304	1.00119	1.77304	1.00078	1.77304	0.993864
1.78017	1.02194	1.78017	0.994424	1.78017	0.9982	1.78017	0.996354
1.78733	1.01944	1.78733	0.993392	1.78733	1.00013	1.78733	0.996238
1.79451	1.02242	1.79451	0.998998	1.79451	0.995279	1.79451	0.995109
1.80173	1.02037	1.80173	0.99451	1.80173	0.997948	1.80173	0.994732
1.80897	1.02945	1.80897	1.00417	1.80897	0.999541	1.80897	0.996718
1.81624	1.02242	1.81624	0.995396	1.81624	0.99924	1.81624	0.995778
1.82354	1.02117	1.82354	0.995154	1.82354	1.00017	1.82354	0.998445
1.83086	1.01618	1.83086	0.992998	1.83086	0.999731	1.83086	0.996864
1.83821	1.01359	1.83821	0.990506	1.83821	1.00355	1.83821	0.99237
1.8456	1.01207	1.8456	0.99862	1.8456	0.998399	1.8456	0.997262
1.853	1.02191	1.853	0.999505	1.853	1.0011	1.853	0.999248
1.86044	1.01782	1.86044	0.994003	1.86044	0.99523	1.86044	0.992286
1.8679	1.01987	1.8679	0.993832	1.8679	1.00043	1.8679	0.995653
1.8754	1.02266	1.8754	0.995154	1.8754	0.997423	1.8754	0.993531
1.88291	1.01696	1.88291	0.994519	1.88291	0.999893	1.88291	0.990696
1.89046	1.0131	1.89046	0.996531	1.89046	1.00328	1.89046	0.991963
1.89805	1.01852	1.89805	0.99807	1.89805	0.994727	1.89805	0.994219
1.90565	1.01934	1.90565	0.992491	1.90565	1.0011	1.90565	0.992473
1.91329	1.01823	1.91329	0.997588	1.91329	0.996482	1.91329	0.993466
1.92096	1.02232	1.92096	0.994219	1.92096	1.00194	1.92096	0.993531
1.92865	1.01985	1.92865	0.996315	1.92865	0.99766	1.92865	0.991963
1.93638	1.01715	1.93638	0.994201	1.93638	0.99588	1.93638	0.998255
1.94414	1.01616	1.94414	0.997743	1.94414	0.997298	1.94414	0.996207
1.95191	1.02317	1.95191	0.994528	1.95191	0.992797	1.95191	0.996071
1.95973	1.01091	1.95973	0.994158	1.95973	1.00211	1.95973	0.994104
1.96757	1.0218	1.96757	0.994391	1.96757	0.999353	1.96757	0.992536
1.97545	1.02004	1.97545	0.996788	1.97545	1.00673	1.97545	0.992704
1.98335	1.02495	1.98335	0.998895	1.98335	0.997712	1.98335	0.996665
1.99127	1.01334	1.99127	0.993987	1.99127	0.996082	1.99127	0.997754
1.99924	1.01958	1.99924	0.994665	1.99924	1.00063	1.99924	0.990102
2.00724	1.01681	2.00724	0.996409	2.00724	0.997209	2.00724	0.991114
2.01526	1.01371	2.01526	0.995206	2.01526	0.998952	2.01526	0.997138
2.02331	1.02245	2.02331	0.998663	2.02331	1.00087	2.02331	0.993373
2.0314	1.02587	2.0314	0.994742	2.0314	1.00177	2.0314	0.994104
2.03951	1.02517	2.03951	0.996797	2.03951	1.00003	2.03951	0.997617
2.04766	1.01587	2.04766	0.994846	2.04766	0.996181	2.04766	1.00065
2.05584	1.02201	2.05584	0.991811	2.05584	1.00307	2.05584	0.994116
2.06405	1.02644	2.06405	0.999521	2.06405	1.00142	2.06405	0.995725
2.07229	1.02389	2.07229	0.995121	2.07229	1.00037	2.07229	0.994649
2.08056	1.03229	2.08056	0.997829	2.08056	0.997724	2.08056	0.998653
2.08886	1.01713	2.08886	0.994158	2.08886	1.00053	2.08886	0.998706
2.0972	1.01855	2.0972	0.998507	2.0972	0.998138	2.0972	0.991375
2.10556	1.01628	2.10556	1.00025	2.10556	0.996746	2.10556	0.995473
2.11396	1.01994	2.11396	1.00041	2.11396	0.995693	2.11396	0.992013
2.12239	1.02088	2.12239	0.998904	2.12239	0.998501	2.12239	0.997879
2.13085	1.02103	2.13085	0.992861	2.13085	1.00309	2.13085	1.00028
2.13935	1.03008	2.13935	0.995276	2.13935	0.997273	2.13935	0.993174
2.14788	1.01876	2.14788	0.999359	2.14788	0.997473	2.14788	0.995704
2.15644	1.01859	2.15644	1.00034	2.15644	1.0023	2.15644	0.998821
2.16502	1.02418	2.16502	0.996986	2.16502	0.996494	2.16502	0.998298
2.17365	1.02673	2.17365	1.00079	2.17365	1.00101	2.17365	0.996394
2.1823	1.02155	2.1823	0.994674	2.1823	0.992996	2.1823	0.993886
2.191	1.02131	2.191	0.998232	2.191	0.998062	2.191	0.991816
2.19972	1.0157	2.19972	0.997158	2.19972	0.99553	2.19972	0.995473
2.20848	1.02314	2.20848	0.997991	2.20848	0.999415	2.20848	0.994838
2.21726	1.01941	2.21726	0.995706	2.21726	0.9894	2.21726	0.99102
2.22609	1.01821	2.22609	0.995508	2.22609	0.995052	2.22609	0.998884
2.23495	1.02331	2.23495	0.992543	2.23495	0.999805	2.23495	0.997241
2.24384	1.02866	2.24384	0.996745	2.24384	1.00047	2.24384	0.990298
2.25276	1.02281	2.25276	0.994992	2.25276	0.996294	2.25276	0.993466
2.26172	1.02206	2.26172	0.996583	2.26172	0.999442	2.26172	0.99331
2.27071	1.02493	2.27071	0.994442	2.27071	0.998614	2.27071	0.990591
2.27974	1.02033	2.27974	0.99586	2.27974	0.999881	2.27974	0.99515
2.2888	1.02933	2.2888	0.993496	2.2888	1.00176	2.2888	0.992996
2.2979	1.02119	2.2979	0.996479	2.2979	0.998927	2.2979	0.98984
2.30702	1.02119	2.30702	0.998911	2.30702	0.99681	2.30702	0.997524
2.31619	1.02401	2.31619	0.99469	2.31619	0.996445	2.31619	0.994795
2.32539	1.0211	2.32539	0.996351	2.32539	0.994527	2.32539	0.994804
2.33463	1.02384	2.33463	0.999496	2.33463	0.999593	2.33463	0.99262
2.3439	1.02165	2.3439	0.994537	2.3439	0.994727	2.3439	0.994126
2.3532	1.0211	2.3532	0.995386	2.3532	0.99958	2.3532	0.99032
2.36255	1.02348	2.36255	0.997347	2.36255	1.00065	2.36255	0.996665
2.37193	1.02055	2.37193	0.995826	2.37193	1.00011	2.37193	0.994356
2.38134	1.0191	2.38134	0.997768	2.38134	0.994902	2.38134	0.996469
2.39079	1.02642	2.39079	0.994794	2.39079	0.995015	2.39079	0.999793
2.40026	1.01963	2.40026	0.992928	2.40026	0.997761	2.40026	0.993718
2.40979	1.0334	2.40979	0.991081	2.40979	1.00457	2.40979	0.995308
2.41934	1.01659	2.41934	0.994803	2.41934	0.996521	2.41934	0.990133
2.42894	1.02921	2.42894	0.995017	2.42894	0.998074	2.42894	0.996354
2.43856	1.01587	2.43856	0.995851	2.43856	0.998074	2.43856	0.995193
2.44823	1.0171	2.44823	0.997683	2.44823	1.00117	2.44823	0.994963
2.45794	1.0211	2.45794	0.993117	2.45794	0.999454	2.45794	0.991083
2.46767	1.02242	2.46767	0.992405	2.46767	0.999893	2.46767	0.993435
2.47745	1.03326	2.47745	0.993462	2.47745	0.99696	2.47745	0.994493
2.48726	1.02442	2.48726	0.99684	2.48726	0.992797	2.48726	0.996876
2.49711	1.02709	2.49711	0.993298	2.49711	0.999341	2.49711	0.992485
2.507	1.02199	2.507	0.994983	2.507	1.00092	2.507	0.997157
2.51694	1.02671	2.51694	0.995808	2.51694	1.00084	2.51694	0.995361
2.5269	1.01816	2.5269	0.997011	2.5269	0.999491	2.5269	0.994586
2.5369	1.0242	2.5369	1.00109	2.5369	0.993009	2.5369	0.989819
2.54694	1.03415	2.54694	0.994571	2.54694	1.00017	2.54694	1.00069
2.55701	1.0257	2.55701	0.99764	2.55701	0.997083	2.55701	0.991272
2.56714	1.02731	2.56714	0.992284	2.56714	0.997598	2.56714	0.997617
2.57729	1.0295	2.57729	0.997149	2.57729	1.00033	2.57729	0.994994
2.58749	1.02943	2.58749	0.998113	2.58749	0.992395	2.58749	0.994262
2.59771	1.02811	2.59771	0.995112	2.59771	1.00083	2.59771	0.994804
2.60799	1.02628	2.60799	0.998129	2.60799	0.998801	2.60799	0.992682
2.6183	1.01997	2.6183	0.993866	2.6183	0.996521	2.6183	0.997586
2.62865	1.02163	2.62865	0.994278	2.62865	1.00026	2.62865	0.996018
2.63904	1.02611	2.63904	0.996925	2.63904	0.997899	2.63904	0.997315
2.64948	1.02223	2.64948	0.995697	2.64948	0.999943	2.64948	0.993541
2.65994	1.02813	2.65994	0.9999	2.65994	0.995341	2.65994	0.998255
2.67045	1.02105	2.67045	0.995835	2.67045	0.999304	2.67045	0.998694
2.681	1.02093	2.681	0.993857	2.681	0.996847	2.681	0.996855
2.69159	1.03051	2.69159	0.994201	2.69159	1.00006	2.69159	0.996438
2.70221	1.03191	2.70221	0.998302	2.70221	0.995429	2.70221	0.992389
2.71289	1.01633	2.71289	0.993737	2.71289	0.993248	2.71289	0.993039
2.7236	1.02485	2.7236	0.99611	2.7236	0.997135	2.7236	0.992943
2.73435	1.02459	2.73435	0.999118	2.73435	0.99855	2.73435	0.997692
2.74514	1.02062	2.74514	0.996727	2.74514	0.997347	2.74514	0.996864
2.75598	1.02692	2.75598	0.99403	2.75598	1.00174	2.75598	1.00018
2.76685	1.01994	2.76685	0.999478	2.76685	0.998375	2.76685	0.995526
2.77776	1.02423	2.77776	0.994433	2.77776	1.00232	2.77776	0.992454
2.78872	1.03619	2.78872	0.995722	2.78872	0.997411	2.78872	0.99237
2.79973	1.02562	2.79973	0.993573	2.79973	1.00135	2.79973	1.00061
2.81076	1.03152	2.81076	0.999857	2.81076	0.995454	2.81076	0.995747
2.82185	1.02729	2.82185	0.992482	2.82185	0.999854	2.82185	0.990843
2.83297	1.02469	2.83297	0.994409	2.83297	1.00058	2.83297	0.993864
2.84414	1.02782	2.84414	0.996831	2.84414	0.998777	2.84414	0.988898
2.85535	1.02825	2.85535	0.999659	2.85535	0.999114	2.85535	0.995725
2.8666	1.02577	2.8666	0.998293	2.8666	0.995079	2.8666	0.99374
2.8779	1.02603	2.8779	0.990763	2.8779	1.0032	2.8779	0.993404
2.88924	1.02671	2.88924	0.994339	2.88924	0.999353	2.88924	0.997922
2.90062	1.02266	2.90062	0.996049	2.90062	0.999166	2.90062	0.995788
2.91205	1.02423	2.91205	0.997099	2.91205	0.999541	2.91205	0.995601
2.92351	1.0295	2.92351	0.997347	2.92351	0.997712	2.92351	0.991241
2.93502	1.02199	2.93502	1.0001	2.93502	1.00385	2.93502	0.994543
2.94659	1.02844	2.94659	0.991313	2.94659	1.00027	2.94659	0.997932
2.95819	1.02685	2.95819	0.9972	2.95819	1.0025	2.95819	0.995296
2.96983	1.02531	2.96983	0.992405	2.96983	0.996282	2.96983	0.995361
2.98151	1.03419	2.98151	0.996916	2.98151	0.99904	2.98151	0.991773
2.99325	1.02842	2.99325	1.00025	2.99325	0.998826	2.99325	0.996258
3.00502	1.02574	3.00502	0.994537	3.00502	0.998614	3.00502	0.99562
3.01685	1.02548	3.01685	0.994131	3.01685	1.00375	3.01685	0.993416
3.02872	1.02519	3.02872	0.995328	3.02872	1.00468	3.02872	0.994011
3.04064	1.03607	3.04064	0.996669	3.04064	0.991919	3.04064	0.996071
3.05259	1.02798	3.05259	0.999634	3.05259	1.00013	3.05259	0.995735
3.0646	1.02724	3.0646	0.99556	3.0646	0.994865	3.0646	0.995819
3.07665	1.0275	3.07665	0.997441	3.07665	0.988986	3.07665	0.994135
3.08874	1.03073	3.08874	0.992998	3.08874	1.00084	3.08874	0.991313
3.10089	1.03487	3.10089	0.996409	3.10089	0.998188	3.10089	0.994135
3.11308	1.0295	3.11308	1.0013	3.11308	0.996908	3.11308	0.996394
3.1253	1.03277	3.1253	0.998318	3.1253	1.00164	3.1253	0.990466
3.13759	1.0295	3.13759	0.997209	3.13759	1.00502	3.13759	0.99678
3.14991	1.02921	3.14991	0.994803	3.14991	0.998826	3.14991	0.995996
3.16229	1.02163	3.16229	0.996272	3.16229	0.998865	3.16229	0.993457
3.17471	1.02936	3.17471	0.997665	3.17471	0.998939	3.17471	0.992159
3.18718	1.02591	3.18718	0.996822	3.18718	0.993913	3.18718	0.991282
3.1997	1.0282	3.1997	0.992396	3.1997	1.00042	3.1997	0.99309
3.21226	1.02668	3.21226	0.99538	3.21226	0.998964	3.21226	0.991941
3.22487	1.02637	3.22487	0.994501	3.22487	0.998538	3.22487	0.9949
3.23754	1.02868	3.23754	0.997331	3.23754	0.993687	3.23754	0.998015
3.25024	1.02919	3.25024	0.999927	3.25024	0.997574	3.25024	0.99584
3.263	1.03215	3.263	0.997665	3.263	0.996933	3.263	0.995361
3.2758	1.02478	3.2758	0.991425	3.2758	0.999415	3.2758	0.99721
3.28865	1.03306	3.28865	0.99567	3.28865	1.00125	3.28865	0.990289
3.30156	1.03037	3.30156	0.995258	3.30156	1.00167	3.30156	0.998318
3.31451	1.03273	3.31451	0.995499	3.31451	1.00335	3.31451	0.994366
3.32751	1.02476	3.32751	0.999814	3.32751	0.999366	3.32751	0.993634
3.34056	1.03037	3.34056	0.995301	3.34056	0.996657	3.34056	0.998025
3.35366	1.03311	3.35366	0.996574	3.35366	0.998789	3.35366	0.99078
3.36681	1.03393	3.36681	1.00044	3.36681	0.99963	3.36681	0.991219
3.38001	1.03718	3.38001	0.994632	3.38001	1.00086	3.38001	0.993279
3.39326	1.03757	3.39326	0.992378	3.39326	0.997234	3.39326	0.994219
3.40656	1.02606	3.40656	0.995121	3.40656	0.992521	3.40656	0.997617
3.41991	1.02904	3.41991	0.990359	3.41991	1.00158	3.41991	0.990843
3.43333	1.02762	3.43333	0.995335	3.43333	0.998062	3.43333	0.997368
3.44677	1.03422	3.44677	0.997854	3.44677	0.996859	3.44677	0.999615
3.46027	1.03018	3.46027	1.0026	3.46027	0.995856	3.46027	0.993164
3.47384	1.02514	3.47384	0.995087	3.47384	1.00065	3.47384	0.993593
3.48745	1.03843	3.48745	0.995386	3.48745	0.997798	3.48745	0.996802
3.5011	1.019	3.5011	0.996308	3.5011	0.995506	3.5011	0.997387
3.51481	1.03008	3.51481	0.999136	3.51481	0.997285	3.51481	0.994409
3.52857	1.02856	3.52857	0.99709	3.52857	1.00227	3.52857	0.992526
3.5424	1.02895	3.5424	1.00012	3.5424	0.995015	3.5424	0.996665
3.55626	1.02714	3.55626	0.996858	3.55626	0.997209	3.55626	0.993634
3.57019	1.03677	3.57019	1.00123	3.57019	0.996884	3.57019	0.993039
3.58416	1.02524	3.58416	0.995981	3.58416	0.990753	3.58416	0.990497
3.59819	1.03822	3.59819	0.99574	3.59819	0.99519	3.59819	0.997586
3.61227	1.03309	3.61227	0.995301	3.61227	1.0017	3.61227	0.996143
3.62641	1.03152	3.62641	0.997811	3.62641	0.997234	3.62641	0.990236
3.6406	1.0302	3.6406	0.994992	3.6406	0.996908	3.6406	0.995872
3.65484	1.02875	3.65484	0.994922	3.65484	0.995981	3.65484	0.990205
3.66914	1.03085	3.66914	0.994433	3.66914	0.994803	3.66914	0.998423
3.68349	1.03359	3.68349	0.99549	3.68349	0.999127	3.68349	0.996176
3.6979	1.0236	3.6979	0.9972	3.6979	1.00061	3.6979	0.997545
3.71235	1.02969	3.71235	1.00136	3.71235	1.00227	3.71235	0.996164
3.72688	1.02639	3.72688	0.999023	3.72688	0.997322	3.72688	0.993164
3.74144	1.03379	3.74144	0.992921	3.74144	0.997648	3.74144	0.993416
3.75607	1.03061	3.75607	0.995069	3.75607	1.00006	3.75607	1.00036
3.77075	1.03407	3.77075	1.00002	3.77075	1.00023	3.77075	0.995881
3.78549	1.03552	3.78549	1.00072	3.78549	0.998074	3.78549	0.991555
3.80029	1.04407	3.80029	1.00071	3.80029	1.00266	3.80029	0.995526
3.81514	1.025	3.81514	0.995911	3.81514	0.996758	3.81514	0.993562
3.83005	1.03458	3.83005	0.997081	3.83005	0.99662	3.83005	0.996603
3.84501	1.02456	3.84501	0.997622	3.84501	1.0067	3.84501	0.993634
3.86002	1.02688	3.86002	0.995808	3.86002	0.998602	3.86002	0.993301
3.87511	1.03405	3.87511	0.997933	3.87511	0.992947	3.87511	0.992066
3.89025	1.03215	3.89025	0.99837	3.89025	1.00157	3.89025	0.995569
3.90544	1.03391	3.90544	1.00026	3.90544	0.995868	3.90544	0.995862
3.92069	1.03911	3.92069	0.996617	3.92069	1.00112	3.92069	0.994838
3.936	1.03285	3.936	0.996024	3.936	0.997009	3.936	0.992747
3.95136	1.03367	3.95136	0.994785	3.95136	0.997221	3.95136	0.991795
3.96679	1.03444	3.96679	0.996599	3.96679	0.999565	3.96679	0.991521
3.98228	1.02695	3.98228	0.99458	3.98228	0.994325	3.98228	0.997565
3.99782	1.03188	3.99782	0.998816	3.99782	1.00132	3.99782	0.991294
4.01342	1.03831	4.01342	0.998464	4.01342	1.00162	4.01342	0.993071
4.02909	1.03468	4.02909	0.996238	4.02909	0.995806	4.02909	0.994409
4.04481	1.03778	4.04481	0.997331	4.04481	0.993435	4.04481	0.994994
4.06059	1.0269	4.06059	1	4.06059	1.00052	4.06059	0.993394
4.07644	1.03386	4.07644	0.997579	4.07644	0.996432	4.07644	0.99697
4.09234	1.03448	4.09234	0.995981	4.09234	0.998589	4.09234	0.988051
4.1083	1.03181	4.1083	0.997665	4.1083	0.997699	4.1083	0.990373
4.12432	1.03752	4.12432	0.995105	4.12432	0.999378	4.12432	0.992389
4.14041	1.03256	4.14041	0.995844	4.14041	0.997724	4.14041	0.993008
4.15655	1.02868	4.15655	0.992405	4.15655	0.998589	4.15655	0.992202
4.17276	1.03439	4.17276	0.998413	4.17276	0.996432	4.17276	0.99121
4.18904	1.03261	4.18904	0.997149	4.18904	0.997083	4.18904	0.992327
4.20536	1.03333	4.20536	0.99935	4.20536	0.994377	4.20536	0.995747
4.22176	1.03879	4.22176	0.999677	4.22176	1.00128	4.22176	0.993049
4.23821	1.03684	4.23821	0.994751	4.23821	0.998538	4.23821	0.993593
4.25474	1.03299	4.25474	0.998568	4.25474	0.998375	4.25474	0.995538
4.27131	1.03892	4.27131	0.998043	4.27131	0.992846	4.27131	0.992747
4.28796	1.03201	4.28796	0.999359	4.28796	0.995893	4.28796	0.991701
4.30466	1.03737	4.30466	0.999582	4.30466	0.993021	4.30466	0.996646
4.32144	1.03632	4.32144	0.997768	4.32144	0.996294	4.32144	0.993939
4.33827	1.02871	4.33827	0.991682	4.33827	0.998976	4.33827	0.995862
4.35518	1.03747	4.35518	0.997597	4.35518	0.998249	4.35518	0.991428
4.37214	1.03838	4.37214	0.996995	4.37214	1.00022	4.37214	0.991804
4.38916	1.03713	4.38916	0.997975	4.38916	0.999203	4.38916	0.993771
4.40626	1.03309	4.40626	0.996015	4.40626	0.998639	4.40626	0.991783
4.42341	1.03391	4.42341	0.992766	4.42341	0.999617	4.42341	0.993008
4.44064	1.03786	4.44064	0.997106	4.44064	1.00029	4.44064	0.996469
4.45792	1.03602	4.45792	0.994296	4.45792	0.997798	4.45792	0.989756
4.47529	1.03737	4.47529	0.994907	4.47529	1.00049	4.47529	0.994095
4.4927	1.04631	4.4927	0.997133	4.4927	1.00236	4.4927	0.995831
4.51019	1.03027	4.51019	0.997725	4.51019	0.999841	4.51019	0.988888
4.52775	1.03381	4.52775	0.994501	4.52775	0.998513	4.52775	0.996092
4.54536	1.0379	4.54536	1.00053	4.54536	0.997298	4.54536	0.992548
4.56306	1.0394	4.56306	0.996574	4.56306	0.993723	4.56306	0.995915
4.58081	1.04	4.58081	1.00199	4.58081	0.987105	4.58081	0.989903
4.59864	1.04021	4.59864	0.994855	4.59864	0.996383	4.59864	0.992672
4.61653	1.03562	4.61653	0.99917	4.61653	0.992634	4.61653	0.991042
4.63449	1.04284	4.63449	1.0003	4.63449	0.997411	4.63449	0.994272
4.65251	1.04431	4.65251	0.993969	4.65251	1.00002	4.65251	0.994011
4.67061	1.0387	4.67061	0.997029	4.67061	0.992696	4.67061	0.987833
4.68878	1.03973	4.68878	0.998147	4.68878	0.996546	4.68878	0.993759
4.70701	1.02977	4.70701	0.995637	4.70701	1.001	4.70701	0.990413
4.72531	1.04214	4.72531	0.997374	4.72531	1.00438	4.72531	0.996469
4.74369	1.0379	4.74369	0.996092	4.74369	0.993048	4.74369	0.994543
4.76213	1.03244	4.76213	0.99745	4.76213	1.00329	4.76213	0.991387
4.78064	1.03976	4.78064	1.00046	4.78064	0.997335	4.78064	0.993939
4.79922	1.03128	4.79922	0.995765	4.79922	0.999003	4.79922	0.993071
4.81787	1.034	4.81787	0.997399	4.81787	1.00106	4.81787	0.996469
4.8366	1.03964	4.8366	0.990049	4.8366	0.996482	4.8366	0.994754
4.8554	1.04255	4.8554	0.996943	4.8554	0.997335	4.8554	0.994941
4.87428	1.0353	4.87428	0.997829	4.87428	1.00131	4.87428	0.996531
4.89321	1.03684	4.89321	0.999127	4.89321	0.99044	4.89321	0.9942
4.91222	1.03489	4.91222	0.993633	4.91222	0.997221	4.91222	0.998152
4.93131	1.04265	4.93131	0.997295	4.93131	0.998715	4.93131	0.989871
4.95046	1.03468	4.95046	0.997665	4.95046	0.996721	4.95046	0.995224
4.9697	1.03863	4.9697	0.998482	4.9697	1.00123	4.9697	0.994001
4.989	1.04354	4.989	1.00019	4.989	0.99711	4.989	0.992589
5.00838	1.03964	5.00838	0.996153	5.00838	0.99835	5.00838	0.998246
5.02782	1.03725	5.02782	0.999075	5.02782	0.998188	5.02782	0.990152
5.04735	1.03867	5.04735	0.997218	5.04735	0.998264	5.04735	0.996102
5.06695	1.04599	5.06695	0.993203	5.06695	0.999353	5.06695	0.991502
5.08663	1.04669	5.08663	0.995972	5.08663	1.00368	5.08663	0.99698
5.10638	1.03805	5.10638	0.99892	5.10638	0.99523	5.10638	0.993008
5.1262	1.04539	5.1262	0.997484	5.1262	0.999679	5.1262	0.992725
5.1461	1.04698	5.1461	0.9972	5.1461	0.998338	5.1461	0.990174
5.16608	1.03851	5.16608	0.99316	5.16608	0.999353	5.16608	0.995473
5.18612	1.04118	5.18612	0.994528	5.18612	1.00008	5.18612	0.994104
5.20625	1.0491	5.20625	1.00177	5.20625	0.993711	5.20625	0.993195
5.22646	1.03504	5.22646	0.995206	5.22646	0.997485	5.22646	0.994533
5.24674	1.03863	5.24674	0.997622	5.24674	0.997862	5.24674	0.990718
5.2671	1.03668	5.2671	0.996333	5.2671	0.997773	5.2671	0.993111
5.28754	1.04361	5.28754	0.99775	5.28754	0.994527	5.28754	0.995464
5.30805	1.0401	5.30805	0.995756	5.30805	0.998439	5.30805	0.995915
5.32864	1.03981	5.32864	0.998645	5.32864	0.996672	5.32864	0.993519
5.34931	1.04838	5.34931	1.00361	5.34931	0.992984	5.34931	0.993008
5.37006	1.04585	5.37006	0.997469	5.37006	0.99395	5.37006	0.992557
5.39089	1.03593	5.39089	0.996308	5.39089	0.994313	5.39089	0.991701
5.4118	1.03913	5.4118	1.00244	5.4118	0.996319	5.4118	0.992274
5.43279	1.04231	5.43279	0.994803	5.43279	1.00075	5.43279	0.993603
5.45385	1.04161	5.45385	0.997063	5.45385	0.998013	5.45385	0.993435
5.475	1.03918	5.475	0.995533	5.475	0.991895	5.475	0.992819
5.49622	1.0431	5.49622	0.993178	5.49622	0.990704	5.49622	0.997253
5.51754	1.04414	5.51754	0.999934	5.51754	0.994037	5.51754	0.993939
5.53893	1.04912	5.53893	0.994158	5.53893	0.99889	5.53893	0.989253
5.5604	1.04132	5.5604	0.998473	5.5604	0.995116	5.5604	0.996553
5.58195	1.0446	5.58195	0.998104	5.58195	0.99662	5.58195	0.996363
5.60359	1.0497	5.60359	0.998748	5.60359	0.994628	5.60359	0.995778
5.6253	1.04568	5.6253	0.998199	5.6253	1.00599	5.6253	0.998601
5.6471	1.04055	5.6471	0.99488	5.6471	0.999906	5.6471	0.99537
5.66899	1.04503	5.66899	0.999384	5.66899	0.996945	5.66899	0.991586
5.69095	1.03718	5.69095	0.996394	5.69095	0.998789	5.69095	0.990572
5.713	1.05004	5.713	0.99586	5.713	0.999467	5.713	0.991732
5.73514	1.04062	5.73514	1.00217	5.73514	0.99943	5.73514	0.994032
5.75735	1.04034	5.75735	0.998757	5.75735	0.998752	5.75735	0.991325
5.77966	1.04236	5.77966	0.99691	5.77966	0.993435	5.77966	0.991804
5.80205	1.04342	5.80205	0.996238	5.80205	0.996144	5.80205	0.9942
5.82452	1.04036	5.82452	1.00237	5.82452	0.99519	5.82452	0.990102
5.84707	1.04681	5.84707	0.994571	5.84707	0.994852	5.84707	0.989106
5.86973	1.04118	5.86973	0.99928	5.86973	1.00009	5.86973	0.995517
5.89245	1.04286	5.89245	0.997692	5.89245	0.997724	5.89245	0.994627
5.91528	1.0492	5.91528	0.996495	5.91528	0.996494	5.91528	0.994449
5.93818	1.04118	5.93818	0.997432	5.93818	0.998464	5.93818	0.990821
5.96116	1.05324	5.96116	0.995567	5.96116	1.0029	5.96116	0.991565
5.98425	1.0367	5.98425	0.996385	5.98425	0.996307	5.98425	0.993186
6.00741	1.04359	6.00741	0.998318	6.00741	0.996482	6.00741	0.991919
6.03066	1.05447	6.03066	0.99898	6.03066	0.999154	6.03066	0.997984
6.05401	1.04173	6.05401	0.995619	6.05401	0.995442	6.05401	0.995464
6.07744	1.04871	6.07744	0.998388	6.07744	0.994564	6.07744	0.994533
6.10096	1.04443	6.10096	0.999041	6.10096	0.996043	6.10096	0.994116
6.12458	1.03949	6.12458	0.997331	6.12458	0.995806	6.12458	0.994085
6.14827	1.04739	6.14827	0.997631	6.14827	0.99904	6.14827	0.995507
6.17207	1.03947	6.17207	0.997606	6.17207	0.997285	6.17207	0.990466
6.19595	1.04845	6.19595	0.996385	6.19595	0.991968	6.19595	0.994262
6.21992	1.04758	6.21992	0.997579	6.21992	0.998476	6.21992	0.992893
6.24399	1.04616	6.24399	0.994708	6.24399	0.993812	6.24399	0.995473
6.26815	1.04465	6.26815	0.994458	6.26815	0.997635	6.26815	0.992473
6.29239	1.05134	6.29239	0.993746	6.29239	0.997586	6.29239	0.993142
6.31674	1.04968	6.31674	0.995353	6.31674	1.00006	6.31674	0.994804
6.34116	1.04489	6.34116	1.00256	6.34116	0.994352	6.34116	0.994984
6.36569	1.04867	6.36569	0.996684	6.36569	0.999679	6.36569	0.99215
6.39031	1.04792	6.39031	0.997872	6.39031	0.997123	6.39031	0.988356
6.41503	1.04674	6.41503	1.0018	6.41503	1.00322	6.41503	0.993603
6.43983	1.04638	6.43983	0.996565	6.43983	0.988182	6.43983	0.990591
6.46474	1.04888	6.46474	0.996385	6.46474	0.998703	6.46474	0.990183
6.48973	1.04766	6.48973	0.995997	6.48973	0.996156	6.48973	0.994032
6.51482	1.04436	6.51482	0.994958	6.51482	1.0023	6.51482	0.992977
6.54001	1.04036	6.54001	1.00015	6.54001	1.00131	6.54001	0.993385
6.56529	1.0392	6.56529	0.994278	6.56529	0.994978	6.56529	0.992872
6.59067	1.04708	6.59067	0.997622	6.59067	1.00049	6.59067	0.993843
6.61615	1.04411	6.61615	1.00191	6.61615	0.999292	6.61615	0.99172
6.64171	1.04395	6.64171	0.999264	6.64171	1.00195	6.64171	0.995685
6.66739	1.05209	6.66739	0.994931	6.66739	1.00021	6.66739	0.99584
6.69316	1.05384	6.69316	0.998911	6.69316	1.00113	6.69316	0.994951
6.71903	1.04797	6.71903	0.996385	6.71903	1.00032	6.71903	0.990435
6.74499	1.04583	6.74499	1.00105	6.74499	1.00239	6.74499	0.996488
6.77105	1.05028	6.77105	1.00042	6.77105	0.998175	6.77105	0.994869
6.79721	1.04951	6.79721	0.999436	6.79721	1.00154	6.79721	0.991042
6.82347	1.04012	6.82347	1.00105	6.82347	0.999415	6.82347	0.996416
6.84984	1.04546	6.84984	0.996376	6.84984	0.998703	6.84984	0.992485
6.8763	1.04561	6.8763	0.998104	6.8763	0.998313	6.8763	0.993435
6.90286	1.04498	6.90286	1.00075	6.90286	1.00402	6.90286	0.99515
6.92952	1.0439	6.92952	0.99421	6.92952	0.994515	6.92952	0.993917
6.9563	1.05112	6.9563	1.00169	6.9563	0.995794	6.9563	0.987476
6.98316	1.04062	6.98316	0.999179	6.98316	0.996571	6.98316	0.994577
7.01014	1.05014	7.01014	0.998422	7.01014	0.995466	7.01014	0.989744
7.03721	1.04821	7.03721	0.997261	7.03721	0.995693	7.03721	0.999114
7.06439	1.0498	7.06439	1.00239	7.06439	0.995316	7.06439	0.99378
7.09166	1.04667	7.09166	0.996006	7.09166	0.996331	7.09166	0.995171
7.11905	1.04871	7.11905	1.0009	7.11905	1.00013	7.11905	0.991344
7.14654	1.04756	7.14654	0.998877	7.14654	0.993561	7.14654	0.998821
7.17413	1.04691	7.17413	0.996247	7.17413	0.995969	7.17413	0.994054
7.20183	1.04722	7.20183	1.00036	7.20183	0.992358	7.20183	0.995162
7.22963	1.05141	7.22963	0.999839	7.22963	0.996395	7.22963	0.994931
7.25754	1.05112	7.25754	0.999118	7.25754	0.997071	7.25754	0.987737
7.28555	1.04628	7.28555	0.998345	7.28555	0.998801	7.28555	0.992694
7.31367	1.04609	7.31367	0.998404	7.31367	0.993248	7.31367	0.993018
7.3419	1.04498	7.3419	0.99928	7.3419	0.991668	7.3419	0.997378
7.37024	1.05382	7.37024	0.998241	7.37024	0.996696	7.37024	0.992872
7.39869	1.05353	7.39869	0.997897	7.39869	0.997749	7.39869	0.996164
7.42724	1.04402	7.42724	0.998473	7.42724	0.999215	7.42724	0.991344
7.4559	1.05495	7.4559	0.998009	7.4559	0.997147	7.4559	0.992943
7.48466	1.04561	7.48466	0.999796	7.48466	1.00063	7.48466	0.992495
7.51355	1.04883	7.51355	0.995939	7.51355	1.00022	7.51355	0.993226
7.54254	1.04315	7.54254	0.997167	7.54254	0.998049	7.54254	0.99444
7.57164	1.05129	7.57164	0.996006	7.57164	0.995794	7.57164	0.996615
7.60085	1.04657	7.60085	1.0025	7.60085	0.990652	7.60085	0.992349
7.63018	1.0531	7.63018	0.99727	7.63018	0.996657	7.63018	0.999522
7.6596	1.04775	7.6596	0.998911	7.6596	0.999292	7.6596	0.994711
7.68915	1.05271	7.68915	1.00181	7.68915	1.00392	7.68915	0.994627
7.71881	1.05023	7.71881	1.0032	7.71881	0.997537	7.71881	0.996092
7.74859	1.04657	7.74859	0.997656	7.74859	0.990652	7.74859	0.993351
7.77846	1.04975	7.77846	0.995594	7.77846	1.00011	7.77846	0.998203
7.80846	1.04903	7.80846	1.00177	7.80846	0.998513	7.80846	0.9965
7.83857	1.04055	7.83857	0.995285	7.83857	0.99523	7.83857	0.99468
7.86881	1.05088	7.86881	0.996736	7.86881	0.999617	7.86881	0.991459
7.89915	1.04867	7.89915	1.00105	7.89915	0.994064	7.89915	0.996634
7.92961	1.05141	7.92961	0.997692	7.92961	0.997976	7.92961	0.996332
7.96019	1.05875	7.96019	1.00145	7.96019	0.991882	7.96019	0.995735
7.99087	1.04624	7.99087	1.00068	7.99087	0.997574	7.99087	0.992977
8.02168	1.05447	8.02168	0.998816	8.02168	0.999141	8.02168	0.998757
8.0526	1.05635	8.0526	0.997665	8.0526	0.99365	8.0526	0.994387
8.08365	1.05924	8.08365	0.998721	8.08365	0.992432	8.08365	0.993039
8.11481	1.05543	8.11481	0.997579	8.11481	0.994251	8.11481	0.995318
8.14609	1.05103	8.14609	0.997656	8.14609	0.993837	8.14609	0.998152
8.17749	1.05016	8.17749	0.995619	8.17749	1.00285	8.17749	0.996195
8.209	1.05105	8.209	0.996076	8.209	0.998427	8.209	0.991773
8.24064	1.05514	8.24064	1.00041	8.24064	0.999691	8.24064	0.993478
8.2724	1.05281	8.2724	1.00034	8.2724	0.994012	8.2724	0.991636
8.30427	1.05692	8.30427	1.00044	8.30427	1.00269	8.30427	0.993896
8.33628	1.05334	8.33628	0.997888	8.33628	0.992321	8.33628	0.994627
8.3684	1.05382	8.3684	0.99862	8.3684	0.992646	8.3684	0.995517
8.40065	1.05269	8.40065	0.998489	8.40065	0.995767	8.40065	0.99032
8.43301	1.05469	8.43301	1.00226	8.43301	0.998865	8.43301	0.992003
8.46551	1.05083	8.46551	1.0012	8.46551	0.998399	8.46551	0.992013
8.49813	1.05074	8.49813	0.999393	8.49813	0.992634	8.49813	0.993466
8.53086	1.06068	8.53086	0.998266	8.53086	0.999366	8.53086	0.989694
8.56373	1.04551	8.56373	0.999427	8.56373	0.996408	8.56373	0.99514
8.59671	1.04973	8.59671	0.995429	8.59671	1.00297	8.59671	0.990164
8.62982	1.06025	8.62982	1.00116	8.62982	0.997862	8.62982	0.993593
8.66306	1.05064	8.66306	1.0023	8.66306	0.994552	8.66306	0.992421
8.69644	1.04893	8.69644	1.00254	8.69644	0.996834	8.69644	0.995402
8.72993	1.05262	8.72993	0.999521	8.72993	0.996206	8.72993	0.992003
8.76355	1.05382	8.76355	1.00202	8.76355	0.993536	8.76355	0.994838
8.7973	1.05832	8.7973	0.998352	8.7973	1.00194	8.7973	0.993289
8.83117	1.05387	8.83117	1.00235	8.83117	0.99593	8.83117	0.991764
8.86519	1.05953	8.86519	1.00133	8.86519	1.00075	8.86519	0.993759
8.89933	1.05897	8.89933	1.00188	8.89933	0.995518	8.89933	0.99402
8.93359	1.05076	8.93359	1.00058	8.93359	0.990416	8.93359	0.995212
8.96799	1.05856	8.96799	0.996977	8.96799	0.995856	8.96799	0.998109
9.00251	1.0538	9.00251	0.99782	9.00251	0.990815	9.00251	1
9.03718	1.06148	9.03718	1.00136	9.03718	0.996632	9.03718	0.990656
9.07196	1.05459	9.07196	0.997527	9.07196	0.993309	9.07196	0.99309
9.10689	1.05502	9.10689	0.995447	9.10689	1.00062	9.10689	0.995756
9.14195	1.05387	9.14195	1.00103	9.14195	0.997273	9.14195	0.99698
9.17714	1.05623	9.17714	0.99586	9.17714	0.996294	9.17714	0.992797
9.21246	1.04982	9.21246	0.998663	9.21246	0.995104	9.21246	0.986106
9.24791	1.05423	9.24791	1.00272	9.24791	1.00202	9.24791	0.993593
9.28351	1.05464	9.28351	1.00707	9.28351	0.994113	9.28351	0.994649
9.31924	1.05591	9.31924	1.00169	9.31924	1.0013	9.31924	0.995579
9.35511	1.05536	9.35511	1.00409	9.35511	0.993297	9.35511	0.98896
9.39111	1.05444	9.39111	1.00123	9.39111	0.997712	9.39111	0.994795
9.42725	1.05596	9.42725	0.999418	9.42725	1.00031	9.42725	0.993562
9.46352	1.0529	9.46352	1.00213	9.46352	0.995543	9.46352	0.992694
9.49994	1.05307	9.49994	0.997649	9.49994	0.999178	9.49994	0.995996
9.53649	1.04924	9.53649	0.997536	9.53649	0.997261	9.53649	0.995234
9.57319	1.05606	9.57319	0.998397	9.57319	1.00455	9.57319	0.99537
9.61001	1.05666	9.61001	0.999496	9.61001	0.995656	9.61001	0.998215
9.64699	1.05926	9.64699	0.997982	9.64699	0.998676	9.64699	0.995015
9.6841	1.05953	9.6841	1.00406	9.6841	0.996082	9.6841	0.992526
9.72136	1.05444	9.72136	0.997795	9.72136	0.998025	9.72136	0.99744
9.75875	1.05765	9.75875	0.99935	9.75875	1.00086	9.75875	0.994282
9.7963	1.055	9.7963	1.00305	9.7963	0.996921	9.7963	0.989473
9.83397	1.05018	9.83397	1.00296	9.83397	0.995242	9.83397	0.99355
9.8718	1.05642	9.8718	1.00275	9.8718	0.996294	9.8718	0.99608
9.90977	1.05341	9.90977	1.00002	9.90977	0.995742	9.90977	0.992442
9.94789	1.05189	9.94789	1.00062	9.94789	1.00069	9.94789	0.995234
9.98615	1.05632	9.98615	1.00203	9.98615	0.997549	9.98615	0.992318
10.0246	1.05832	10.0246	1.00293	10.0246	0.999479	10.0246	0.992987
10.0631	1.06126	10.0631	0.997432	10.0631	0.99855	10.0631	0.994994
10.1018	1.05613	10.1018	0.999436	10.1018	0.996043	10.1018	0.991188
10.1406	1.05348	10.1406	1.00241	10.1406	0.997976	10.1406	0.992118
10.1796	1.05218	10.1796	1.00183	10.1796	0.998249	10.1796	0.989859
10.2188	1.05736	10.2188	1.00587	10.2188	1.00147	10.2188	0.992641
10.2581	1.06312	10.2581	1.00595	10.2581	0.995543	10.2581	0.997042
10.2975	1.05762	10.2975	0.99629	10.2975	0.998387	10.2975	0.991375
10.3371	1.05835	10.3371	1.00195	10.3371	0.994076	10.3371	0.991188
10.3768	1.05762	10.3768	1.00097	10.3768	0.992407	10.3768	0.99444
10.4167	1.05517	10.4167	1.00137	10.4167	0.994803	10.4167	0.993059
10.4568	1.06372	10.4568	0.997518	10.4568	0.998212	10.4568	0.993509
10.497	1.05695	10.497	1.00427	10.497	0.99751	10.497	0.989579
10.5373	1.0673	10.5373	0.995542	10.5373	1.00206	10.5373	0.99743
10.5778	1.057	10.5778	1.00168	10.5778	0.995718	10.5778	0.989713
10.6185	1.06343	10.6185	1.00053	10.6185	1.00001	10.6185	0.991773
10.6593	1.05488	10.6593	1.00036	10.6593	1.00484	10.6593	0.997795
10.7003	1.06388	10.7003	0.999738	10.7003	0.997448	10.7003	0.991409
10.7414	1.05885	10.7414	1.00127	10.7414	1.00057	10.7414	0.989442
10.7827	1.05977	10.7827	1.00386	10.7827	0.99781	10.7827	0.992713
10.8241	1.05625	10.8241	0.999762	10.8241	0.996758	10.8241	0.994303
10.8657	1.05264	10.8657	1.00403	10.8657	0.993097	10.8657	0.998402
10.9075	1.05606	10.9075	1.00106	10.9075	0.99781	10.9075	0.99284
10.9494	1.05038	10.9494	1.00264	10.9494	1.00108	10.9494	0.992548
10.9915	1.06335	10.9915	1.00165	10.9915	1.00071	10.9915	0.996155
11.0337	1.05972	11.0337	1.00535	11.0337	0.996558	11.0337	0.990687
11.0761	1.0511	11.0761	0.999823	11.0761	1.00186	11.0761	0.990298
11.1186	1.05598	11.1186	0.998757	11.1186	0.996595	11.1186	0.992025
11.1613	1.06608	11.1613	1.00154	11.1613	0.996383	11.1613	0.991198
11.2042	1.05929	11.2042	0.999136	11.2042	0.999316	11.2042	0.997733
11.2473	1.05688	11.2473	1.00122	11.2473	0.996245	11.2473	0.996541
11.2905	1.0505	11.2905	0.999848	11.2905	1.00187	11.2905	0.990267
11.3338	1.05497	11.3338	0.999701	11.3338	1.00098	11.3338	0.990874
11.3774	1.05789	11.3774	1.00263	11.3774	0.995015	11.3774	0.99425
11.4211	1.05933	11.4211	0.999848	11.4211	0.997574	11.4211	0.996509
11.4649	1.05974	11.4649	1.00353	11.4649	0.997335	11.4649	0.989097
11.509	1.06097	11.509	1.00012	11.509	0.99711	11.509	0.990267
11.5532	1.05591	11.5532	1.00137	11.5532	0.997672	11.5532	0.987142
11.5976	1.06343	11.5976	1.00043	11.5976	0.991756	11.5976	0.9949
11.6421	1.06107	11.6421	1.00534	11.6421	0.989097	11.6421	0.995464
11.6868	1.06278	11.6868	1.0014	11.6868	0.997083	11.6868	0.994577
11.7317	1.05943	11.7317	1.00304	11.7317	1.00123	11.7317	0.998119
11.7767	1.05517	11.7767	1.00321	11.7767	1.00357	11.7767	0.99378
11.822	1.05365	11.822	1.00026	11.822	0.995693	11.822	0.995035
11.8674	1.06439	11.8674	1.00317	11.8674	0.993886	11.8674	0.991848
11.9129	1.0596	11.9129	0.999882	11.9129	0.997936	11.9129	0.992349
11.9587	1.05847	11.9587	1.00246	11.9587	0.991054	11.9587	0.996291
12.0046	1.06116	12.0046	1.00362	12.0046	0.999893	12.0046	0.995716
12.0507	1.05683	12.0507	1.00622	12.0507	1.00014	12.0507	0.992809
12.0969	1.0608	12.0969	1.00743	12.0969	0.999943	12.0969	0.9972
12.1434	1.05945	12.1434	1.00091	12.1434	1.00114	12.1434	0.989735
12.19	1.05596	12.19	1.00377	12.19	0.998939	12.19	0.989305
12.2368	1.06128	12.2368	1.00391	12.2368	0.996822	12.2368	0.994555
12.2838	1.06121	12.2838	1.00533	12.2838	0.99484	12.2838	0.9965
12.3309	1.05652	12.3309	1.00071	12.3309	0.998151	12.3309	0.994804
12.3783	1.0686	12.3783	1.00366	12.3783	0.997248	12.3783	0.990958
12.4258	1.05866	12.4258	1.00188	12.4258	0.997537	12.4258	0.99696
12.4735	1.05895	12.4735	1.00203	12.4735	0.997623	12.4735	0.994951
12.5213	1.05916	12.5213	0.995661	12.5213	0.998964	12.5213	0.988596
12.5694	1.06013	12.5694	1.00109	12.5694	0.9982	12.5694	0.996426
12.6176	1.06694	12.6176	1.00177	12.6176	0.997285	12.6176	0.993656
12.6661	1.06263	12.6661	1.00594	12.6661	0.996043	12.6661	0.994481
12.7147	1.05948	12.7147	1.0035	12.7147	1.00328	12.7147	0.989788
12.7635	1.06367	12.7635	1.0023	12.7635	0.993499	12.7635	0.992078
12.8125	1.0681	12.8125	1.00319	12.8125	0.99731	12.8125	0.991963
12.8616	1.06702	12.8616	1.00579	12.8616	0.994239	12.8616	0.994608
12.911	1.06189	12.911	1.0006	12.911	0.996257	12.911	0.993656
12.9605	1.05859	12.9605	1.00334	12.9605	0.995429	12.9605	0.99262
13.0102	1.06261	13.0102	1.00568	13.0102	1.00308	13.0102	0.991773
13.0602	1.06172	13.0602	1.00699	13.0602	1.00268	13.0602	0.993363
13.1103	1.06441	13.1103	1.00501	13.1103	0.993886	13.1103	0.993373
13.1606	1.06073	13.1606	1.00324	13.1606	0.993625	13.1606	0.991732
13.2111	1.05791	13.2111	1.00266	13.2111	0.991882	13.2111	0.991397
13.2618	1.05948	13.2618	1.00471	13.2618	0.997672	13.2618	0.996646
13.3126	1.06316	13.3126	1.00868	13.3126	1.00128	13.3126	0.99284
13.3637	1.06506	13.3637	1.00453	13.3637	0.997522	13.3637	0.99332
13.415	1.06143	13.415	1.00679	13.415	0.99469	13.415	0.990852
13.4664	1.06446	13.4664	1.00533	13.4664	0.991643	13.4664	0.996948
13.5181	1.06032	13.5181	1.00276	13.5181	0.996206	13.5181	0.991555
13.5699	1.06432	13.5699	0.999805	13.5699	0.99519	13.5699	0.9949
13.622	1.06249	13.622	1.00521	13.622	1.0013	13.622	0.995109
13.6742	1.06063	13.6742	1.00321	13.6742	0.997549	13.6742	0.99443
13.7267	1.06904	13.7267	1.00164	13.7267	0.997298	13.7267	0.997253
13.7793	1.05705	13.7793	1.00628	13.7793	0.994739	13.7793	0.993759
13.8322	1.05721	13.8322	1.00807	13.8322	0.994941	13.8322	0.997378
13.8852	1.066	13.8852	1.00433	13.8852	0.99484	13.8852	0.988291
13.9385	1.06258	13.9385	1.00481	13.9385	0.99998	13.9385	0.992025
13.9919	1.06249	13.9919	1.00146	13.9919	0.998326	13.9919	0.992097
14.0456	1.06504	14.0456	1.00947	14.0456	0.994438	14.0456	0.996363
14.0995	1.06564	14.0995	1.00308	14.0995	0.996319	14.0995	0.991795
14.1535	1.06391	14.1535	1.00195	14.1535	0.995831	14.1535	0.990718
14.2078	1.06728	14.2078	1.00822	14.2078	0.995742	14.2078	0.996656
14.2623	1.06073	14.2623	1.00212	14.2623	0.998237	14.2623	0.991941
14.317	1.06345	14.317	1.00722	14.317	0.998663	14.317	0.997042
14.3719	1.06489	14.3719	1.00638	14.3719	0.995316	14.3719	0.993301
14.427	1.05984	14.427	1.00495	14.427	0.996119	14.427	0.994596
14.4823	1.05835	14.4823	1.00409	14.4823	0.995957	14.4823	0.993217
14.5378	1.0628	14.5378	1.00221	14.5378	0.998037	14.5378	0.995454
14.5935	1.06379	14.5935	1.00322	14.5935	0.998111	14.5935	0.997272
14.6495	1.06463	14.6495	1.00339	14.6495	0.994352	14.6495	0.994126
14.7056	1.05791	14.7056	1.00855	14.7056	0.991367	14.7056	0.992265
14.762	1.06312	14.762	1.00792	14.762	1.00087	14.762	0.990102
14.8186	1.06538	14.8186	1.00764	14.8186	0.996945	14.8186	0.989672
14.8754	1.06627	14.8754	1.00559	14.8754	0.995417	14.8754	0.994409
14.9324	1.06234	14.9324	1.00885	14.9324	0.997887	14.9324	0.997325
14.9897	1.06735	14.9897	1.0066	14.9897	0.995304	14.9897	0.992411
15.0471	1.07221	15.0471	1.00728	15.0471	1.00006	15.0471	0.988552
15.1048	1.06617	15.1048	1.00269	15.1048	0.996733	15.1048	0.991972
15.1627	1.06716	15.1627	1.00533	15.1627	0.99746	15.1627	0.998004
15.2208	1.06239	15.2208	1.00188	15.2208	0.999228	15.2208	0.990466
15.2792	1.07159	15.2792	1.00695	15.2792	0.996356	15.2792	0.995956
15.3377	1.06427	15.3377	1.00483	15.3377	0.999154	15.3377	0.99102
15.3965	1.06143	15.3965	1.00302	15.3965	0.998464	15.3965	0.992548
15.4555	1.06177	15.4555	1.0058	15.4555	0.998427	15.4555	0.990121
15.5147	1.06959	15.5147	1.00496	15.5147	0.994764	15.5147	0.993478
15.5742	1.07614	15.5742	1.00177	15.5742	0.99785	15.5742	0.992296
15.6339	1.07703	15.6339	1.00245	15.6339	0.993598	15.6339	0.992862
15.6938	1.06299	15.6938	1.00581	15.6938	0.997184	15.6938	0.996207
15.7539	1.06904	15.7539	1.00705	15.7539	0.995518	15.7539	0.994001
15.8143	1.07135	15.8143	0.997347	15.8143	0.998264	15.8143	0.992442
15.8749	1.06651	15.8749	1.00385	15.8749	0.994665	15.8749	0.99537
15.9357	1.06733	15.9357	1.00957	15.9357	0.993122	15.9357	0.988574
15.9968	1.06408	15.9968	1.00003	15.9968	0.993825	15.9968	0.995131
16.0581	1.066	16.0581	1.00747	16.0581	0.99855	16.0581	0.992097
16.1196	1.07407	16.1196	1.00749	16.1196	0.993775	16.1196	0.990111
16.1813	1.0721	16.1813	1.0062	16.1813	0.995592	16.1813	0.994461
16.2433	1.07561	16.2433	1.00716	16.2433	0.999869	16.2433	0.990843
16.3056	1.07058	16.3056	1.00325	16.3056	0.991981	16.3056	0.990394
16.368	1.0732	16.368	1.00727	16.368	0.998663	16.368	0.994639
16.4307	1.0732	16.4307	1.00439	16.4307	1.00075	16.4307	0.994272
16.4937	1.07253	16.4937	1.00843	16.4937	0.999252	16.4937	0.993749
16.5569	1.06494	16.5569	1.00695	16.5569	0.996082	16.5569	0.994857
16.6203	1.06441	16.6203	1.00697	16.6203	0.996859	16.6203	0.995181
16.684	1.06121	16.684	1.00441	16.684	0.994502	16.684	0.995162
16.7479	1.06899	16.7479	1.01052	16.7479	0.995316	16.7479	0.994054
16.812	1.06622	16.812	1.00748	16.812	0.997123	16.812	0.991701
16.8764	1.0653	16.8764	1.00631	16.8764	0.997687	16.8764	0.992862
16.941	1.07021	16.941	1.00952	16.941	0.994552	16.941	0.986576
17.0059	1.06764	17.0059	1.00436	17.0059	0.996972	17.0059	0.993164
17.0711	1.06535	17.0711	1.01046	17.0711	0.998577	17.0711	0.993927
17.1364	1.06212	17.1364	1.00687	17.1364	1.00049	17.1364	0.995066
17.2021	1.07308	17.2021	1.00591	17.2021	0.997911	17.2021	0.994617
17.268	1.0662	17.268	1.00897	17.268	0.99696	17.268	0.990529
17.3341	1.07171	17.3341	1.00648	17.3341	0.997261	17.3341	0.99031
17.4005	1.06384	17.4005	1.00449	17.4005	0.994966	17.4005	0.98938
17.4671	1.06737	17.4671	1.00612	17.4671	0.996482	17.4671	0.995557
17.534	1.06822	17.534	1.00544	17.534	1.00017	17.534	0.995485
17.6012	1.0721	17.6012	1.00699	17.6012	1.00275	17.6012	0.989399
17.6686	1.06771	17.6686	1.00889	17.6686	0.994313	17.6686	0.994608
17.7362	1.0712	17.7362	1.00727	17.7362	1.00304	17.7362	0.993018
17.8041	1.06018	17.8041	1.00414	17.8041	0.997347	17.8041	0.991188
17.8723	1.06569	17.8723	1.00497	17.8723	0.994251	17.8723	0.988879
17.9407	1.06579	17.9407	1.00656	17.9407	0.999906	17.9407	0.994378
18.0094	1.06212	18.0094	1.00497	18.0094	0.994589	18.0094	0.995035
18.0784	1.06622	18.0784	1.0067	18.0784	0.996156	18.0784	0.993665
18.1476	1.0739	18.1476	1.00753	18.1476	0.995506	18.1476	0.993102
18.2171	1.06733	18.2171	1.00928	18.2171	0.998841	18.2171	0.989327
18.2868	1.07123	18.2868	1.00483	18.2868	0.998676	18.2868	0.994502
18.3568	1.06798	18.3568	1.00651	18.3568	0.993561	18.3568	0.988469
18.4271	1.07597	18.4271	1.00838	18.4271	0.99573	18.4271	0.994303
18.4977	1.06593	18.4977	1.00586	18.4977	0.998639	18.4977	0.992641
18.5685	1.07229	18.5685	1.0087	18.5685	0.996709	18.5685	0.991982
18.6395	1.06733	18.6395	1.0088	18.6395	1.00253	18.6395	0.99055
18.7109	1.06473	18.7109	1.00718	18.7109	0.998801	18.7109	0.992286
18.7825	1.07019	18.7825	1.01065	18.7825	0.997724	18.7825	0.990457
18.8544	1.06463	18.8544	1.00696	18.8544	1.00072	18.8544	0.996864
18.9266	1.06935	18.9266	1.00676	18.9266	0.99677	18.9266	0.996143
18.9991	1.07226	18.9991	1.00811	18.9991	1.00378	18.9991	0.997272
19.0718	1.06781	19.0718	1.00952	19.0718	0.997322	19.0718	0.993133
19.1448	1.07737	19.1448	1.00345	19.1448	0.995165	19.1448	0.999833
19.2181	1.06974	19.2181	1.00327	19.2181	0.990928	19.2181	0.988951
19.2916	1.07262	19.2916	1.00684	19.2916	0.994175	19.2916	0.991051
19.3654	1.07152	19.3654	1.00771	19.3654	1.00298	19.3654	0.99215
19.4396	1.06771	19.4396	1.00785	19.4396	0.996933	19.4396	0.993687
19.514	1.06846	19.514	1.01104	19.514	0.996595	19.514	0.990624
19.5886	1.07775	19.5886	1.00764	19.5886	0.991843	19.5886	0.994073
19.6636	1.06661	19.6636	1.0079	19.6636	0.996245	19.6636	0.990812
19.7389	1.08031	19.7389	1.00821	19.7389	0.994539	19.7389	0.999845
19.8144	1.06829	19.8144	1.01212	19.8144	0.989962	19.8144	0.99443
19.8902	1.07342	19.8902	1.00937	19.8902	0.995856	19.8902	0.997231
19.9664	1.079	19.9664	1.01435	19.9664	1.00401	19.9664	1.00011
20.0428	1.06071	20.0428	1.00782	20.0428	1.00205	20.0428	0.990289
20.1194	1.06598	20.1194	1.00814	20.1194	0.998589	20.1194	0.991795
20.1964	1.07058	20.1964	1.0088	20.1964	0.991618	20.1964	0.993394
20.2737	1.06819	20.2737	1.00967	20.2737	0.999454	20.2737	0.988397
20.3513	1.06629	20.3513	1.00731	20.3513	0.995316	20.3513	0.991344
20.4292	1.07144	20.4292	1.00935	20.4292	0.994539	20.4292	0.994689
20.5074	1.06795	20.5074	1.00988	20.5074	0.998399	20.5074	0.995756
20.5858	1.06901	20.5858	1.00922	20.5858	0.999869	20.5858	0.99443
20.6646	1.07414	20.6646	1.00612	20.6646	0.998927	20.6646	0.992485
20.7436	1.07241	20.7436	1.00758	20.7436	0.998927	20.7436	0.989106
20.823	1.06622	20.823	1.00607	20.823	1.0025	20.823	0.988605
20.9027	1.0699	20.9027	1.0068	20.9027	0.999792	20.9027	0.988804
20.9827	1.06465	20.9827	1.00758	20.9827	0.997961	20.9827	0.992118
21.0629	1.07214	21.0629	1.00732	21.0629	0.997135	21.0629	0.989579
21.1435	1.08216	21.1435	1.00757	21.1435	1.00037	21.1435	0.98801
21.2244	1.0772	21.2244	1.01189	21.2244	1.00013	21.2244	0.991147
21.3056	1.07303	21.3056	1.01055	21.3056	0.996733	21.3056	0.995768
21.3871	1.07766	21.3871	1.00665	21.3871	0.997837	21.3871	0.992819
21.4689	1.06624	21.4689	1.01125	21.4689	0.994288	21.4689	0.99378
21.551	1.06699	21.551	1.01035	21.551	0.996031	21.551	0.993581
21.6335	1.07231	21.6335	1.01461	21.6335	0.998841	21.6335	0.989912
21.7162	1.07072	21.7162	1.01294	21.7162	0.997648	21.7162	0.991586
21.7993	1.0712	21.7993	1.01376	21.7993	0.994677	21.7993	0.992651
21.8827	1.07477	21.8827	1.01018	21.8827	0.998451	21.8827	0.994147
21.9664	1.06646	21.9664	1.01208	21.9664	1.00023	21.9664	0.989265
22.0504	1.07258	22.0504	1.01102	22.0504	0.995518	22.0504	0.992747
22.1348	1.07898	22.1348	1.01059	22.1348	0.998276	22.1348	0.992296
22.2194	1.07065	22.2194	1.00853	22.2194	0.998565	22.2194	0.988783
22.3044	1.08004	22.3044	1.00808	22.3044	0.997046	22.3044	0.99491
22.3897	1.07373	22.3897	1.01463	22.3897	0.996834	22.3897	0.992389
22.4753	1.06685	22.4753	1.01257	22.4753	0.996218	22.4753	0.992735
22.5613	1.0727	22.5613	1.01157	22.5613	0.993487	22.5613	0.994032
22.6476	1.06957	22.6476	1.01026	22.6476	1.00036	22.6476	0.993478
22.7342	1.07075	22.7342	1.01438	22.7342	0.995957	22.7342	0.992924
22.8211	1.07939	22.8211	1.00415	22.8211	0.999565	22.8211	1.00032
22.9084	1.06846	22.9084	1.01382	22.9084	0.997335	22.9084	0.994565
22.996	1.07426	22.996	1.01007	22.996	0.997887	22.996	0.993049
23.084	1.06617	23.084	1.01411	23.084	0.996834	23.084	0.994157
23.1723	1.07245	23.1723	1.00742	23.1723	0.992432	23.1723	0.991073
23.2609	1.07258	23.2609	1.01222	23.2609	0.996884	23.2609	0.991104
23.3498	1.07929	23.3498	1.01112	23.3498	0.999252	23.3498	0.994963
23.4391	1.07838	23.4391	1.01097	23.4391	0.998676	23.4391	0.999018
23.5287	1.07157	23.5287	1.00939	23.5287	0.997261	23.5287	0.989505
23.6187	1.07168	23.6187	1.01285	23.6187	0.992922	23.6187	0.998653
23.709	1.07624	23.709	1.01603	23.709	0.999504	23.709	0.992713
23.7997	1.08045	23.7997	1.01174	23.7997	0.999178	23.7997	0.993027
23.8907	1.07195	23.8907	1.01732	23.8907	0.99716	23.8907	0.98985
23.982	1.0785	23.982	1.01682	23.982	0.996632	23.982	0.990142
24.0737	1.06918	24.0737	1.00629	24.0737	0.989072	24.0737	0.991365
24.1658	1.07542	24.1658	1.0131	24.1658	1.00238	24.1658	0.98962
24.2582	1.07783	24.2582	1.0069	24.2582	0.998264	24.2582	0.989725
24.3509	1.06949	24.3509	1.01125	24.3509	0.997359	24.3509	0.993718
24.444	1.06275	24.444	1.01694	24.444	0.995079	24.444	0.991565
24.5375	1.07421	24.5375	1.01276	24.5375	0.996344	24.5375	0.993457
24.6313	1.06783	24.6313	1.01307	24.6313	0.998439	24.6313	0.989735
24.7255	1.07207	24.7255	1.01041	24.7255	0.998853	24.7255	0.993531
24.82	1.07445	24.82	1.01146	24.82	0.999491	24.82	0.994219
24.9149	1.06617	24.9149	1.0108	24.9149	1.00082	24.9149	0.99332
25.0101	1.07429	25.0101	1.00869	25.0101	0.994276	25.0101	0.992421
25.1057	1.07332	25.1057	1.01354	25.1057	0.993849	25.1057	0.994941
25.2017	1.07445	25.2017	1.01234	25.2017	0.998276	25.2017	0.996416
25.298	1.07669	25.298	1.0112	25.298	0.99978	25.298	0.991898
25.3948	1.07522	25.3948	1.01325	25.3948	0.99716	25.3948	0.995601
25.4918	1.07193	25.4918	1.01307	25.4918	0.99276	25.4918	0.988281
25.5893	1.07929	25.5893	1.01115	25.5893	0.998313	25.5893	0.990603
25.6871	1.07616	25.6871	1.01209	25.6871	1.00007	25.6871	0.992903
25.7853	1.07031	25.7853	1.00982	25.7853	0.998789	25.7853	0.995087
25.8839	1.07344	25.8839	1.01177	25.8839	0.996206	25.8839	0.995181
25.9828	1.07034	25.9828	1.01308	25.9828	0.994828	25.9828	0.989828
26.0821	1.06497	26.0821	1.01417	26.0821	0.997712	26.0821	0.992725
26.1818	1.07681	26.1818	1.0133	26.1818	0.996583	26.1818	0.988272
26.2819	1.07433	26.2819	1.01956	26.2819	1.00019	26.2819	0.98756
26.3823	1.07014	26.3823	1.01371	26.3823	0.992521	26.3823	0.990927
26.4832	1.07337	26.4832	1.01131	26.4832	0.993723	26.4832	0.989389
26.5844	1.07689	26.5844	1.01583	26.5844	0.999028	26.5844	0.988406
26.686	1.07116	26.686	1.01646	26.686	0.998086	26.686	0.990279
26.788	1.08201	26.788	1.01294	26.788	0.995092	26.788	0.992401
26.8904	1.06865	26.8904	1.01744	26.8904	0.999228	26.8904	0.99327
26.9931	1.07934	26.9931	1.01488	26.9931	1.00204	26.9931	0.991658
27.0963	1.07426	27.0963	1.01219	27.0963	0.993548	27.0963	0.9942
27.1998	1.07486	27.1998	1.01555	27.1998	0.997574	27.1998	0.997138
27.3038	1.08397	27.3038	1.01547	27.3038	1.00045	27.3038	0.989442
27.4081	1.07729	27.4081	1.00814	27.4081	0.997736	27.4081	0.989327
27.5129	1.06966	27.5129	1.01275	27.5129	0.993524	27.5129	0.990332
27.618	1.07055	27.618	1.00907	27.618	0.998175	27.618	0.99331
27.7236	1.06906	27.7236	1.01459	27.7236	0.997522	27.7236	0.992641
27.8295	1.07889	27.8295	1.01102	27.8295	0.99499	27.8295	0.994157
27.9359	1.07744	27.9359	1.01233	27.9359	1.00062	27.9359	0.994147
28.0426	1.07681	28.0426	1.01344	28.0426	0.994101	28.0426	0.990445
28.1498	1.07364	28.1498	1.00906	28.1498	1.00378	28.1498	0.993342
28.2573	1.0721	28.2573	1.01337	28.2573	0.998399	28.2573	0.994397
28.3653	1.07744	28.3653	1.01651	28.3653	1.00058	28.3653	0.991471
28.4737	1.07303	28.4737	1.01114	28.4737	0.994727	28.4737	0.995402
28.5825	1.07676	28.5825	1.01274	28.5825	0.996319	28.5825	0.994816
28.6917	1.07515	28.6917	1.0159	28.6917	0.99731	28.6917	0.991816
28.8013	1.07631	28.8013	1.01259	28.8013	0.996607	28.8013	0.99214
28.9114	1.07277	28.9114	1.01179	28.9114	1.00388	28.9114	0.993718
29.0219	1.0731	29.0219	1.01675	29.0219	1.00271	29.0219	0.995025
29.1327	1.07007	29.1327	1.01208	29.1327	1.0013	29.1327	0.990037
29.244	1.08293	29.244	1.01505	29.244	0.994791	29.244	0.98919
29.3558	1.06807	29.3558	1.01361	29.3558	0.997071	29.3558	0.993394
29.4679	1.07091	29.4679	1.0187	29.4679	0.994515	29.4679	0.995047
29.5805	1.07185	29.5805	1.00959	29.5805	0.998439	29.5805	0.993939
29.6935	1.07197	29.6935	1.01178	29.6935	0.998952	29.6935	0.993018
29.807	1.07351	29.807	1.0202	29.807	0.999114	29.807	0.991732
29.9209	1.07373	29.9209	1.01723	29.9209	1.00019	29.9209	0.985888
30.0352	1.07563	30.0352	1.00805	30.0352	1.00031	30.0352	0.990665
30.1499	1.07814	30.1499	1.01685	30.1499	0.997936	30.1499	0.991879
30.2651	1.07316	30.2651	1.01771	30.2651	1.00143	30.2651	0.992735
30.3807	1.07674	30.3807	1.01654	30.3807	0.995178	30.3807	0.992255
30.4968	1.07453	30.4968	1.01278	30.4968	0.998414	30.4968	0.99237
30.6133	1.08274	30.6133	1.01229	30.6133	0.99924	30.6133	0.989598
30.7302	1.07282	30.7302	1.01736	30.7302	0.998727	30.7302	0.99191
30.8476	1.07214	30.8476	1.01398	30.8476	1.00182	30.8476	0.993425
30.9655	1.08011	30.9655	1.01721	30.9655	0.999028	30.9655	0.991409
31.0837	1.07869	31.0837	1.0127	31.0837	0.99291	31.0837	0.99374
31.2025	1.08108	31.2025	1.01296	31.2025	0.99978	31.2025	0.988584
31.3217	1.07799	31.3217	1.01407	31.3217	0.999304	31.3217	0.989526
31.4413	1.06872	31.4413	1.01643	31.4413	1.00029	31.4413	0.995442
31.5614	1.07886	31.5614	1.0162	31.5614	1.00027	31.5614	0.995442
31.682	1.08216	31.682	1.01621	31.682	1.0024	31.682	0.991083
31.803	1.0856	31.803	1.02012	31.803	0.994414	31.803	0.995819
31.9245	1.07826	31.9245	1.01969	31.9245	0.996782	31.9245	0.992881
32.0464	1.07641	32.0464	1.01638	32.0464	1.00137	32.0464	0.997356
32.1688	1.07595	32.1688	1.01542	32.1688	1.00125	32.1688	0.988533
32.2917	1.08074	32.2917	1.01626	32.2917	0.995141	32.2917	0.990886
32.415	1.07506	32.415	1.01471	32.415	0.99874	32.415	0.98966
32.5388	1.08146	32.5388	1.01578	32.5388	0.998577	32.5388	0.992171
32.6631	1.07862	32.6631	1.01452	32.6631	0.998399	32.6631	0.989442
32.7878	1.07635	32.7878	1.01477	32.7878	0.997522	32.7878	0.991521
32.9131	1.07099	32.9131	1.01383	32.9131	1.00082	32.9131	0.990967
33.0388	1.07819	33.0388	1.02016	33.0388	0.997586	33.0388	0.992286
33.165	1.07763	33.165	1.01927	33.165	0.996546	33.165	0.992495
33.2916	1.07537	33.2916	1.01419	33.2916	0.997335	33.2916	0.99008
33.4188	1.07051	33.4188	1.01681	33.4188	0.995279	33.4188	0.989265
33.5464	1.07051	33.5464	1.01699	33.5464	0.99696	33.5464	0.993205
33.6745	1.072	33.6745	1.01592	33.6745	0.993398	33.6745	0.992881
33.8031	1.07438	33.8031	1.02075	33.8031	1.00175	33.8031	0.991409
33.9322	1.07561	33.9322	1.01491	33.9322	1.00422	33.9322	0.990457
34.0618	1.06899	34.0618	1.0187	34.0618	0.999869	34.0618	0.991313
34.1919	1.07635	34.1919	1.01201	34.1919	0.994778	34.1919	0.992097
34.3224	1.07643	34.3224	1.01473	34.3224	1.00298	34.3224	0.989744
34.4535	1.08124	34.4535	1.01578	34.4535	0.997197	34.4535	0.990634
34.5851	1.07953	34.5851	1.01322	34.5851	1.00395	34.5851	0.993351
34.7171	1.083	34.7171	1.01657	34.7171	0.999292	34.7171	0.991783
34.8497	1.07797	34.8497	1.01894	34.8497	0.998175	34.8497	0.995087
34.9828	1.07758	34.9828	1.01798	34.9828	1.00002	34.9828	0.991229
35.1164	1.07585	35.1164	1.02365	35.1164	0.996607	35.1164	0.991555
35.2505	1.07766	35.2505	1.0148	35.2505	0.999691	35.2505	0.991114
35.3851	1.08194	35.3851	1.02018	35.3851	0.995644	35.3851	0.992505
35.5202	1.06947	35.5202	1.01406	35.5202	0.999166	35.5202	0.989243
35.6558	1.07725	35.6558	1.01495	35.6558	1.00172	35.6558	0.990445
35.792	1.07587	35.792	1.01766	35.792	1.00642	35.792	0.991826
35.9286	1.06925	35.9286	1.01626	35.9286	0.99642	35.9286	0.989735
36.0658	1.08495	36.0658	1.01641	36.0658	1.0029	36.0658	0.992778
36.2035	1.07717	36.2035	1.01996	36.2035	0.998175	36.2035	0.987277
36.3418	1.08035	36.3418	1.01655	36.3418	0.993748	36.3418	0.990341
36.4805	1.07628	36.4805	1.02028	36.4805	0.992094	36.4805	0.991555
36.6198	1.07722	36.6198	1.01879	36.6198	0.998175	36.6198	0.992788
36.7596	1.07785	36.7596	1.01785	36.7596	0.998976	36.7596	0.989025
36.9	1.08023	36.9	1.02012	36.9	0.995116	36.9	0.991951
37.0409	1.0759	37.0409	1.02075	37.0409	0.996521	37.0409	0.995872
37.1823	1.07316	37.1823	1.02104	37.1823	0.998224	37.1823	0.991282
37.3242	1.0712	37.3242	1.01671	37.3242	0.996632	37.3242	0.998004
37.4667	1.07602	37.4667	1.01599	37.4667	0.994803	37.4667	0.988449
37.6098	1.07566	37.6098	1.01904	37.6098	0.995003	37.6098	0.996258
37.7534	1.07527	37.7534	1.01947	37.7534	0.998224	37.7534	0.991063
37.8975	1.07631	37.8975	1.0149	37.8975	0.997761	37.8975	0.990581
38.0422	1.07631	38.0422	1.01884	38.0422	1.00076	38.0422	0.990289
38.1874	1.07785	38.1874	1.01738	38.1874	0.996383	38.1874	0.992725
38.3332	1.07713	38.3332	1.01998	38.3332	0.997522	38.3332	0.996061
38.4795	1.07624	38.4795	1.01949	38.4795	0.999817	38.4795	0.990174
38.6264	1.07857	38.6264	1.02138	38.6264	0.995491	38.6264	0.990696
38.7739	1.07224	38.7739	1.01658	38.7739	0.997837	38.7739	0.988272
38.9219	1.0779	38.9219	1.01352	38.9219	1.00292	38.9219	0.994524
39.0705	1.07857	39.0705	1.02241	39.0705	1.00036	39.0705	0.993049
39.2197	1.06906	39.2197	1.02104	39.2197	0.995755	39.2197	0.993728
39.3694	1.0812	39.3694	1.01852	39.3694	0.998464	39.3694	0.995735
39.5196	1.07816	39.5196	1.01877	39.5196	0.999666	39.5196	0.99172
39.6705	1.07626	39.6705	1.01968	39.6705	0.997285	39.6705	0.993018
39.8219	1.07956	39.8219	1.01453	39.8219	0.996107	39.8219	0.989819
39.9739	1.07467	39.9739	1.01824	39.9739	0.995242	39.9739	0.991732
40.1265	1.0738	40.1265	1.02025	40.1265	0.997359	40.1265	0.998675
40.2797	1.08132	40.2797	1.01693	40.2797	0.996884	40.2797	0.987989
40.4335	1.08124	40.4335	1.01768	40.4335	1.00358	40.4335	0.991533
40.5878	1.07234	40.5878	1.02146	40.5878	0.999166	40.5878	0.989234
40.7427	1.08276	40.7427	1.02123	40.7427	0.99696	40.7427	0.995003
40.8982	1.07917	40.8982	1.02484	40.8982	0.999467	40.8982	0.984799
41.0544	1.0824	41.0544	1.01807	41.0544	0.996294	41.0544	0.993696
41.211	1.07742	41.211	1.02038	41.211	0.998841	41.211	0.989579
41.3684	1.07912	41.3684	1.0207	41.3684	0.994665	41.3684	0.988437
41.5262	1.0779	41.5262	1.02656	41.5262	0.998639	41.5262	0.991104
41.6847	1.08729	41.6847	1.01793	41.6847	0.996733	41.6847	0.99332
41.8438	1.08081	41.8438	1.01708	41.8438	0.997059	41.8438	0.990656
42.0036	1.0771	42.0036	1.02464	42.0036	0.991581	42.0036	0.994804
42.1639	1.08245	42.1639	1.02043	42.1639	1.00052	42.1639	0.987948
42.3248	1.07756	42.3248	1.01951	42.3248	0.996871	42.3248	0.986744
42.4864	1.08146	42.4864	1.02399	42.4864	0.996884	42.4864	0.988552
42.6485	1.07802	42.6485	1.01987	42.6485	0.995067	42.6485	0.994241
42.8113	1.079	42.8113	1.02151	42.8113	1.00036	42.8113	0.991555
42.9747	1.07691	42.9747	1.02264	42.9747	1.00379	42.9747	0.992078
43.1387	1.08654	43.1387	1.01473	43.1387	0.995893	43.1387	0.991773
43.3033	1.0837	43.3033	1.01747	43.3033	0.997825	43.3033	0.98801
43.4686	1.07349	43.4686	1.01925	43.4686	0.999102	43.4686	0.987749
43.6345	1.07573	43.6345	1.02236	43.6345	1.00344	43.6345	0.98868
43.801	1.08782	43.801	1.01858	43.801	1.00127	43.801	0.990394
43.9682	1.08062	43.9682	1.02304	43.9682	0.996331	43.9682	0.99055
44.136	1.07595	44.136	1.02039	44.136	0.998439	44.136	0.993907
44.3044	1.07963	44.3044	1.01759	44.3044	0.993901	44.3044	0.99031
44.4735	1.07956	44.4735	1.01926	44.4735	1.00297	44.4735	0.991773
44.6432	1.06764	44.6432	1.01966	44.6432	0.993349	44.6432	0.990895
44.8136	1.08153	44.8136	1.02358	44.8136	0.999077	44.8136	0.990121
44.9846	1.08021	44.9846	1.02355	44.9846	0.996657	44.9846	0.993238
45.1563	1.08558	45.1563	1.02624	45.1563	0.995479	45.1563	0.99467
45.3286	1.08389	45.3286	1.02351	45.3286	0.999454	45.3286	0.993342
45.5015	1.07407	45.5015	1.02179	45.5015	0.999292	45.5015	0.992828
45.6752	1.07746	45.6752	1.02525	45.6752	0.998126	45.6752	0.992672
45.8495	1.08404	45.8495	1.02187	45.8495	0.999065	45.8495	0.992224
46.0244	1.07573	46.0244	1.02595	46.0244	0.995944	46.0244	0.990624
46.2001	1.07296	46.2001	1.02565	46.2001	1.00443	46.2001	0.991888
46.3764	1.07908	46.3764	1.021	46.3764	0.994414	46.3764	0.989996
46.5533	1.07638	46.5533	1.02317	46.5533	0.998175	46.5533	0.991879
46.731	1.08787	46.731	1.02362	46.731	0.995165	46.731	0.989651
46.9093	1.07717	46.9093	1.01648	46.9093	0.996746	46.9093	0.994001
47.0883	1.07327	47.0883	1.02197	47.0883	0.996847	47.0883	0.988166
47.268	1.08425	47.268	1.01972	47.268	0.99696	47.268	0.993665
47.4483	1.08377	47.4483	1.02594	47.4483	0.996107	47.4483	0.986953
47.6294	1.08076	47.6294	1.02508	47.6294	0.999316	47.6294	0.989756
47.8111	1.07549	47.8111	1.02215	47.8111	0.997209	47.8111	0.992087
47.9935	1.08384	47.9935	1.02324	47.9935	0.993309	47.9935	0.991178
48.1767	1.07876	48.1767	1.02004	48.1767	0.99785	48.1767	0.994315
48.3605	1.08074	48.3605	1.01944	48.3605	0.999215	48.3605	0.992903
48.545	1.08233	48.545	1.02401	48.545	0.994088	48.545	0.991867
48.7303	1.07486	48.7303	1.02216	48.7303	0.994576	48.7303	0.991325
48.9162	1.07024	48.9162	1.02958	48.9162	0.998375	48.9162	0.990382
49.1028	1.07359	49.1028	1.01932	49.1028	0.997961	49.1028	0.99402
49.2902	1.07412	49.2902	1.0221	49.2902	0.989738	49.2902	0.98801
49.4782	1.07946	49.4782	1.02524	49.4782	0.99553	49.4782	0.992318
49.667	1.08028	49.667	1.02528	49.667	0.996031	49.667	0.984727
49.8565	1.07975	49.8565	1.02315	49.8565	0.991005	49.8565	0.991502
50.0467	1.08491	50.0467	1.02205	50.0467	0.996782	50.0467	0.989013
50.2377	1.0699	50.2377	1.02532	50.2377	1.00298	50.2377	0.989202
50.4293	1.0738	50.4293	1.02191	50.4293	0.997635	50.4293	0.990279
50.6217	1.07982	50.6217	1.02146	50.6217	0.997825	50.6217	0.99032
50.8149	1.07544	50.8149	1.02373	50.8149	0.99662	50.8149	0.992087
51.0087	1.08447	51.0087	1.02375	51.0087	0.997261	51.0087	0.991898
51.2033	1.079	51.2033	1.02551	51.2033	0.999016	51.2033	0.992066
51.3987	1.07571	51.3987	1.01907	51.3987	1.00034	51.3987	0.991001
51.5948	1.0766	51.5948	1.02366	51.5948	1.00038	51.5948	0.992327
51.7916	1.08028	51.7916	1.02086	51.7916	1.00309	51.7916	0.991418
51.9892	1.07937	51.9892	1.02176	51.9892	0.997261	51.9892	0.990529
52.1875	1.08324	52.1875	1.02469	52.1875	0.998175	52.1875	0.992358
52.3866	1.08262	52.3866	1.0208	52.3866	0.99716	52.3866	0.992485
52.5865	1.08059	52.5865	1.02224	52.5865	0.994288	52.5865	0.996071
52.7871	1.07852	52.7871	1.02517	52.7871	0.994828	52.7871	0.994481
52.9885	1.08252	52.9885	1.02551	52.9885	0.995353	52.9885	0.997776
53.1906	1.08255	53.1906	1.0233	53.1906	1.00111	53.1906	0.991042
53.3935	1.07941	53.3935	1.02758	53.3935	0.995905	53.3935	0.989756
53.5972	1.08317	53.5972	1.02438	53.5972	0.993736	53.5972	0.992996
53.8017	1.07872	53.8017	1.0215	53.8017	0.992885	53.8017	0.989672
54.0069	1.08551	54.0069	1.0242	54.0069	0.999755	54.0069	0.988375
54.213	1.08322	54.213	1.02433	54.213	1.00175	54.213	0.991857
54.4198	1.07824	54.4198	1.02491	54.4198	1.00334	54.4198	0.989399
54.6273	1.08141	54.6273	1.02883	54.6273	1.00058	54.6273	0.992589
54.8357	1.07563	54.8357	1.02496	54.8357	1.00379	54.8357	0.998778
55.0449	1.07997	55.0449	1.02544	55.0449	0.999817	55.0449	0.993123
55.2549	1.07489	55.2549	1.02753	55.2549	0.999955	55.2549	0.993018
55.4656	1.07339	55.4656	1.02235	55.4656	0.999605	55.4656	0.993634
55.6772	1.08084	55.6772	1.02386	55.6772	0.998138	55.6772	0.98643
55.8896	1.08929	55.8896	1.02377	55.8896	1.00181	55.8896	0.992663
56.1028	1.08098	56.1028	1.02716	56.1028	0.997549	56.1028	0.988387
56.3168	1.08572	56.3168	1.02289	56.3168	1.00387	56.3168	0.991963
56.5316	1.07992	56.5316	1.02734	56.5316	0.994438	56.5316	0.988636
56.7473	1.08064	56.7473	1.02549	56.7473	0.993938	56.7473	0.989349
56.9637	1.07729	56.9637	1.02699	56.9637	1.00196	56.9637	0.991188
57.181	1.07929	57.181	1.02433	57.181	1.00076	57.181	0.988502
57.3991	1.07604	57.3991	1.02727	57.3991	1.00134	57.3991	0.991574
57.618	1.08153	57.618	1.0302	57.618	0.998727	57.618	0.99443
57.8378	1.08755	57.8378	1.02601	57.8378	0.998626	57.8378	0.986766
58.0584	1.07783	58.0584	1.02674	58.0584	0.994665	58.0584	0.990382
58.2799	1.08382	58.2799	1.03138	58.2799	0.998086	58.2799	0.991596
58.5022	1.08601	58.5022	1.02792	58.5022	0.998703	58.5022	0.996061
58.7253	1.08488	58.7253	1.02732	58.7253	0.994613	58.7253	0.991982
58.9493	1.08331	58.9493	1.02813	58.9493	0.993423	58.9493	0.991356
59.1741	1.07824	59.1741	1.02557	59.1741	0.99434	59.1741	0.99425
59.3998	1.07698	59.3998	1.02501	59.3998	1.00222	59.3998	0.99262
59.6264	1.07419	59.6264	1.03162	59.6264	0.998853	59.6264	0.993205
59.8538	1.07566	59.8538	1.02383	59.8538	0.996506	59.8538	0.990006
60.0821	1.07893	60.0821	1.0287	60.0821	1.00052	60.0821	0.991294
60.3112	1.07884	60.3112	1.02694	60.3112	0.995567	60.3112	0.991365
60.5413	1.08399	60.5413	1.02526	60.5413	0.996095	60.5413	0.987915
60.7722	1.08177	60.7722	1.03018	60.7722	1.00441	60.7722	0.990886
61.0039	1.07354	61.0039	1.02582	61.0039	0.998565	61.0039	0.98873
61.2366	1.07383	61.2366	1.02852	61.2366	0.997322	61.2366	0.992442
61.4702	1.07693	61.4702	1.02693	61.4702	0.997837	61.4702	0.990267
61.7046	1.07641	61.7046	1.03061	61.7046	0.995681	61.7046	0.993164
61.9399	1.07932	61.9399	1.02544	61.9399	0.997322	61.9399	0.993394
62.1762	1.07905	62.1762	1.02405	62.1762	0.997537	62.1762	0.991689
62.4133	1.07727	62.4133	1.02819	62.4133	1.00212	62.4133	0.990183
62.6513	1.08197	62.6513	1.02927	62.6513	0.999053	62.6513	0.992296
62.8903	1.07879	62.8903	1.03023	62.8903	0.997598	62.8903	0.988126
63.1301	1.08252	63.1301	1.02484	63.1301	0.998703	63.1301	0.995881
63.3709	1.07041	63.3709	1.02768	63.3709	0.993913	63.3709	0.993917
63.6125	1.0753	63.6125	1.03131	63.6125	1.00249	63.6125	0.99056
63.8551	1.08168	63.8551	1.02392	63.8551	1.00101	63.8551	0.990037
64.0987	1.07886	64.0987	1.02785	64.0987	0.993487	64.0987	0.992003
64.3431	1.07754	64.3431	1.02893	64.3431	0.999731	64.3431	0.990936
64.5885	1.08043	64.5885	1.02886	64.5885	0.99553	64.5885	0.989987
64.8348	1.07826	64.8348	1.032	64.8348	0.998826	64.8348	0.989809
65.0821	1.0747	65.0821	1.02738	65.0821	1.00082	65.0821	0.986536
65.3303	1.07414	65.3303	1.02804	65.3303	1.00132	65.3303	0.994116
65.5794	1.08327	65.5794	1.02996	65.5794	0.993874	65.5794	0.990675
65.8295	1.0791	65.8295	1.02936	65.8295	0.999654	65.8295	0.993886
66.0805	1.08156	66.0805	1.02783	66.0805	0.996782	66.0805	0.99078
66.3325	1.07539	66.3325	1.03008	66.3325	0.994954	66.3325	0.990519
66.5855	1.07787	66.5855	1.02984	66.5855	0.999279	66.5855	0.989452
66.8394	1.08168	66.8394	1.02463	66.8394	0.994929	66.8394	0.994742
67.0943	1.07922	67.0943	1.02722	67.0943	0.996709	67.0943	0.99515
67.3501	1.07559	67.3501	1.03004	67.3501	0.997522	67.3501	0.990979
67.6069	1.08165	67.6069	1.02846	67.6069	0.997009	67.6069	0.991773
67.8648	1.07426	67.8648	1.0289	67.8648	0.998902	67.8648	0.992766
68.1235	1.08452	68.1235	1.0322	68.1235	0.993036	68.1235	0.991972
68.3833	1.06954	68.3833	1.03072	68.3833	1.00121	68.3833	0.990572
68.6441	1.0811	68.6441	1.02806	68.6441	0.996193	68.6441	0.988795
68.9058	1.08136	68.9058	1.03216	68.9058	0.997285	68.9058	0.987006
69.1686	1.07717	69.1686	1.03249	69.1686	0.995617	69.1686	0.990351
69.4323	1.08645	69.4323	1.03126	69.4323	0.997172	69.4323	0.990152
69.6971	1.07595	69.6971	1.02972	69.6971	1.00101	69.6971	0.989212
69.9629	1.08189	69.9629	1.032	69.9629	1.001	69.9629	0.991303
70.2296	1.08021	70.2296	1.02558	70.2296	1.00293	70.2296	0.990675
70.4974	1.0869	70.4974	1.03035	70.4974	0.997335	70.4974	0.985459
70.7662	1.07101	70.7662	1.02577	70.7662	0.998062	70.7662	0.989819
71.0361	1.08163	71.0361	1.03151	71.0361	0.998439	71.0361	0.987915
71.3069	1.07756	71.3069	1.02862	71.3069	0.999817	71.3069	0.988241
71.5788	1.07667	71.5788	1.02617	71.5788	0.995153	71.5788	0.9972
71.8518	1.07746	71.8518	1.03022	71.8518	1.00071	71.8518	0.990205
72.1257	1.07912	72.1257	1.02787	72.1257	0.994251	72.1257	0.989253
72.4007	1.07905	72.4007	1.02731	72.4007	0.995555	72.4007	0.985596
72.6768	1.08789	72.6768	1.0289	72.6768	1.00039	72.6768	0.995663
72.9539	1.08218	72.9539	1.02988	72.9539	0.997798	72.9539	0.989744
73.2321	1.09112	73.2321	1.03254	73.2321	0.998764	73.2321	0.995473
73.5113	1.08129	73.5113	1.02808	73.5113	0.996758	73.5113	0.997733
73.7916	1.09037	73.7916	1.02621	73.7916	0.999454	73.7916	0.992495
74.073	1.08144	74.073	1.02876	74.073	0.996583	74.073	0.992651
74.3554	1.08358	74.3554	1.03319	74.3554	0.99523	74.3554	0.993373
74.6389	1.08112	74.6389	1.03102	74.6389	0.993862	74.6389	0.993687
74.9235	1.08209	74.9235	1.03815	74.9235	0.992646	74.9235	0.993509
75.2091	1.08298	75.2091	1.02993	75.2091	1.00146	75.2091	0.989483
75.4959	1.08351	75.4959	1.03648	75.4959	0.995779	75.4959	0.990749
75.7837	1.08784	75.7837	1.02821	75.7837	0.999642	75.7837	0.990612
76.0727	1.07347	76.0727	1.03154	76.0727	0.999053	76.0727	0.990675
76.3627	1.08774	76.3627	1.02984	76.3627	0.992797	76.3627	0.989912
76.6539	1.0772	76.6539	1.02731	76.6539	0.99855	76.6539	0.989735
76.9461	1.07626	76.9461	1.0305	76.9461	0.997598	76.9461	0.991816
77.2395	1.08488	77.2395	1.03019	77.2395	0.998037	77.2395	0.989903
77.534	1.07674	77.534	1.0281	77.534	0.997322	77.534	0.99584
77.8296	1.08187	77.8296	1.03363	77.8296	0.998826	77.8296	0.987644
78.1263	1.08331	78.1263	1.03305	78.1263	0.995479	78.1263	0.988219
78.4242	1.0857	78.4242	1.03143	78.4242	0.989011	78.4242	0.985229
78.7232	1.0752	78.7232	1.03101	78.7232	0.999691	78.7232	0.991294
79.0233	1.08512	79.0233	1.03025	79.0233	1.00065	79.0233	0.989934
79.3246	1.07963	79.3246	1.03069	79.3246	0.999528	79.3246	0.99032
79.627	1.07481	79.627	1.03304	79.627	0.99766	79.627	0.986912
79.9306	1.07525	79.9306	1.02947	79.9306	0.996782	79.9306	0.987111
80.2353	1.08182	80.2353	1.03398	80.2353	0.998363	80.2353	0.991574
80.5412	1.0784	80.5412	1.0305	80.5412	0.996245	80.5412	0.992996
80.8482	1.0797	80.8482	1.0336	80.8482	0.995668	80.8482	0.990217
81.1565	1.07672	81.1565	1.03485	81.1565	1.0055	81.1565	0.990478
81.4659	1.08457	81.4659	1.03228	81.4659	0.993423	81.4659	0.991502
81.7765	1.07441	81.7765	1.03133	81.7765	0.99449	81.7765	0.988114
82.0882	1.07503	82.0882	1.03631	82.0882	0.997234	82.0882	0.990488
82.4012	1.08079	82.4012	1.03204	82.4012	0.993373	82.4012	0.990217
82.7153	1.0747	82.7153	1.03404	82.7153	0.998237	82.7153	0.991356
83.0306	1.08021	83.0306	1.03202	83.0306	1.0006	83.0306	0.992567
83.3472	1.07549	83.3472	1.03235	83.3472	0.998111	83.3472	0.993531
83.6649	1.07496	83.6649	1.0324	83.6649	0.996156	83.6649	0.990718
83.9838	1.08214	83.9838	1.03537	83.9838	0.993447	83.9838	0.992389
84.304	1.08375	84.304	1.0357	84.304	1.00078	84.304	0.99492
84.6254	1.08038	84.6254	1.03494	84.6254	0.996696	84.6254	0.996092
84.948	1.08413	84.948	1.03449	84.948	1.00038	84.948	0.989399
85.2718	1.08372	85.2718	1.02839	85.2718	0.997448	85.2718	0.987915
85.5969	1.07908	85.5969	1.03599	85.5969	0.99484	85.5969	0.993927
85.9232	1.08211	85.9232	1.03323	85.9232	0.993447	85.9232	0.989557
86.2508	1.07674	86.2508	1.0374	86.2508	0.999792	86.2508	0.986787
86.5796	1.07693	86.5796	1.03409	86.5796	1.00449	86.5796	0.988406
86.9096	1.0837	86.9096	1.03328	86.9096	0.99469	86.9096	0.992912
87.2409	1.07903	87.2409	1.03425	87.2409	0.997724	87.2409	0.986756
87.5735	1.08038	87.5735	1.03295	87.5735	0.99523	87.5735	0.991428
87.9073	1.07698	87.9073	1.03295	87.9073	1.0011	87.9073	0.990821
88.2424	1.08418	88.2424	1.03149	88.2424	0.995957	88.2424	0.991596
88.5788	1.08308	88.5788	1.03204	88.5788	0.991254	88.5788	0.990864
88.9165	1.07845	88.9165	1.03269	88.9165	0.991882	88.9165	0.988795
89.2554	1.07477	89.2554	1.0348	89.2554	1.00097	89.2554	0.996258
89.5956	1.08214	89.5956	1.03483	89.5956	0.998853	89.5956	0.990572
89.9372	1.08421	89.9372	1.03225	89.9372	0.994438	89.9372	0.991063
90.28	1.08707	90.28	1.03641	90.28	0.998	90.28	0.991919
90.6241	1.08693	90.6241	1.03102	90.6241	1.00102	90.6241	0.992464
90.9696	1.08416	90.9696	1.03017	90.9696	0.996546	90.9696	0.985991
91.3164	1.08717	91.3164	1.03175	91.3164	0.994475	91.3164	0.991042
91.6644	1.07713	91.6644	1.03484	91.6644	1.00065	91.6644	0.991219
92.0138	1.08141	92.0138	1.0331	92.0138	0.994024	92.0138	0.987519
92.3646	1.09023	92.3646	1.03211	92.3646	0.998289	92.3646	0.987696
92.7167	1.07279	92.7167	1.02995	92.7167	0.994966	92.7167	0.987874
93.0701	1.07703	93.0701	1.03349	93.0701	0.998301	93.0701	0.98825
93.4249	1.08189	93.4249	1.03456	93.4249	0.996395	93.4249	0.991063
93.781	1.08021	93.781	1.03321	93.781	0.996657	93.781	0.992663
94.1384	1.08368	94.1384	1.03511	94.1384	0.997436	94.1384	0.994461
94.4973	1.07486	94.4973	1.03122	94.4973	0.999102	94.4973	0.991471
94.8575	1.07756	94.8575	1.03387	94.8575	0.999593	94.8575	0.988584
95.219	1.09001	95.219	1.03322	95.219	1.00492	95.219	0.992056
95.582	1.07932	95.582	1.03378	95.582	0.996871	95.582	0.99331
95.9463	1.07824	95.9463	1.03866	95.9463	0.995442	95.9463	0.994785
96.312	1.08112	96.312	1.03821	96.312	0.998915	96.312	0.993373
96.6791	1.07876	96.6791	1.03303	96.6791	1.00216	96.6791	0.991083
97.0476	1.08136	97.0476	1.03555	97.0476	1.00235	97.0476	0.992819
97.4175	1.08201	97.4175	1.03454	97.4175	0.997046	97.4175	0.99009
97.7888	1.08551	97.7888	1.04038	97.7888	0.996684	97.7888	0.988972
98.1616	1.08091	98.1616	1.04008	98.1616	0.999881	98.1616	0.993593
98.5357	1.07409	98.5357	1.03294	98.5357	0.992959	98.5357	0.989828
98.9113	1.08363	98.9113	1.0309	98.9113	0.988483	98.9113	0.989955
99.2883	1.0805	99.2883	1.03052	99.2883	0.995693	99.2883	0.987572
99.6667	1.08324	99.6667	1.03555	99.6667	0.999516	99.6667	0.98685
100.047	1.08731	100.047	1.03766	100.047	0.997574	100.047	0.995704
100.428	1.08666	100.428	1.0338	100.428	1.00467	100.428	0.989809
100.811	1.07621	100.811	1.03351	100.811	0.99998	100.811	0.988764
101.195	1.08199	101.195	1.03569	101.195	0.998037	101.195	0.990435
101.581	1.08929	101.581	1.03402	101.581	1.00255	101.581	0.993855
101.968	1.07925	101.968	1.0336	101.968	0.99237	101.968	0.992996
102.356	1.08606	102.356	1.04224	102.356	0.997773	102.356	0.983022
102.747	1.07795	102.747	1.0396	102.747	1.00185	102.747	0.990037
103.138	1.08223	103.138	1.03719	103.138	0.992898	103.138	0.990519
103.531	1.08002	103.531	1.03296	103.531	1.00021	103.531	0.99009
103.926	1.08336	103.926	1.03819	103.926	0.992383	103.926	0.990205
104.322	1.07874	104.322	1.03619	104.322	1.0011	104.322	0.989725
104.72	1.07997	104.72	1.03388	104.72	0.993763	104.72	0.989912
105.119	1.07867	105.119	1.04311	105.119	0.998224	105.119	0.989922
105.519	1.08469	105.519	1.03005	105.519	1.00012	105.519	0.992087
105.922	1.08117	105.922	1.03611	105.922	0.999893	105.922	0.991325
106.325	1.08072	106.325	1.03298	106.325	0.999114	106.325	0.985313
106.73	1.079	106.73	1.03837	106.73	1.00552	106.73	0.994816
107.137	1.08028	107.137	1.03489	107.137	1.00229	107.137	0.992485
107.546	1.08859	107.546	1.03496	107.546	0.992521	107.546	0.987341
107.955	1.08808	107.955	1.03783	107.955	1.00268	107.955	0.98984
108.367	1.07691	108.367	1.03768	108.367	0.993637	108.367	0.993404
108.78	1.08743	108.78	1.03934	108.78	1.00149	108.78	0.988636
109.194	1.08469	109.194	1.03395	109.194	0.999869	109.194	0.995255
109.611	1.07713	109.611	1.03846	109.611	0.997736	109.611	0.987027
110.028	1.0779	110.028	1.03491	110.028	0.996006	110.028	0.991574
110.448	1.08698	110.448	1.03728	110.448	0.996884	110.448	0.994104
110.869	1.07443	110.869	1.03432	110.869	0.999516	110.869	0.991063
111.291	1.08582	111.291	1.03317	111.291	0.99716	111.291	0.99102
111.715	1.08153	111.715	1.04273	111.715	0.996193	111.715	0.988699
112.141	1.07359	112.141	1.03538	112.141	0.999265	112.141	0.989557
112.568	1.08539	112.568	1.03658	112.568	0.996884	112.568	0.991011
112.997	1.08233	112.997	1.03876	112.997	0.99855	112.997	0.990413
113.428	1.0766	113.428	1.03841	113.428	0.999642	113.428	0.988051
113.86	1.07383	113.86	1.03864	113.86	0.997911	113.86	0.99031
114.294	1.08743	114.294	1.03583	114.294	1.00032	114.294	0.991919
114.73	1.07756	114.73	1.03646	114.73	0.998338	114.73	0.987687
115.167	1.07643	115.167	1.03667	115.167	0.993637	115.167	0.990696
115.606	1.08343	115.606	1.03537	115.606	0.998212	115.606	0.987404
116.047	1.08796	116.047	1.03787	116.047	0.998651	116.047	0.991262
116.489	1.08016	116.489	1.03745	116.489	0.998414	116.489	0.993123
116.933	1.0797	116.933	1.03508	116.933	0.998013	116.933	0.991931
117.378	1.08327	117.378	1.03918	117.378	1.00036	117.378	0.992663
117.826	1.08488	117.826	1.03854	117.826	1.00477	117.826	0.989013
118.275	1.0812	118.275	1.03708	118.275	1.00398	118.275	0.986859
118.725	1.08787	118.725	1.04078	118.725	1.00024	118.725	0.990979
119.178	1.08283	119.178	1.04233	119.178	0.999353	119.178	0.989955
119.632	1.08014	119.632	1.03342	119.632	0.997147	119.632	0.995277
120.088	1.07539	120.088	1.03778	120.088	1.00076	120.088	0.991241
120.546	1.08168	120.546	1.03715	120.546	0.998715	120.546	0.992943
121.005	1.08095	121.005	1.03809	121.005	1.00135	121.005	0.987958
121.466	1.08238	121.466	1.03627	121.466	0.997436	121.466	0.989975
121.929	1.08062	121.929	1.03991	121.929	0.99909	121.929	0.987142
122.394	1.08616	122.394	1.03769	122.394	1.00154	122.394	0.988982
122.86	1.08052	122.86	1.0375	122.86	1.00049	122.86	0.989682
123.328	1.08165	123.328	1.03669	123.328	0.997135	123.328	0.989202
123.798	1.08464	123.798	1.03419	123.798	0.995217	123.798	0.992224
124.27	1.08115	124.27	1.03984	124.27	0.996721	124.27	0.992224
124.744	1.08262	124.744	1.03966	124.744	0.995129	124.744	0.988145
125.219	1.07296	125.219	1.03443	125.219	0.999378	125.219	0.988867
125.696	1.08596	125.696	1.03762	125.696	0.996082	125.696	0.992579
126.175	1.07778	126.175	1.03744	126.175	1.00457	126.175	0.992934
126.656	1.08324	126.656	1.03426	126.656	0.997234	126.656	0.992087
127.139	1.07508	127.139	1.03537	127.139	0.997672	127.139	0.987289
127.623	1.08132	127.623	1.03279	127.623	0.999829	127.623	0.992212
128.109	1.07819	128.109	1.0387	128.109	1.00086	128.109	0.98891
128.598	1.08712	128.598	1.03542	128.598	0.999228	128.598	0.991742
129.088	1.07814	129.088	1.03849	129.088	0.998602	129.088	0.989034
129.579	1.0816	129.579	1.037	129.579	0.999292	129.579	0.99055
130.073	1.0818	130.073	1.03843	130.073	0.996822	130.073	0.991636
130.569	1.08245	130.569	1.03977	130.569	1.00126	130.569	0.992159
131.066	1.07725	131.066	1.03523	131.066	1.00028	131.066	0.994586
131.566	1.07831	131.566	1.03704	131.566	0.995116	131.566	0.995025
132.067	1.07756	132.067	1.03805	132.067	0.997009	132.067	0.98872
132.57	1.08283	132.57	1.03268	132.57	1.00028	132.57	0.993186
133.076	1.07754	133.076	1.04069	133.076	0.996972	133.076	0.988356
133.583	1.08449	133.583	1.03487	133.583	0.997083	133.583	0.992672
134.092	1.08806	134.092	1.04054	134.092	1.0016	134.092	0.988814
134.603	1.06805	134.603	1.04132	134.603	0.99924	134.603	0.991344
135.116	1.0856	135.116	1.03585	135.116	0.996206	135.116	0.986567
135.63	1.08016	135.63	1.04019	135.63	0.999679	135.63	0.992526
136.147	1.07667	136.147	1.0451	136.147	0.998513	136.147	0.987687
136.666	1.07804	136.666	1.03592	136.666	1.003	136.666	0.99309
137.187	1.0817	137.187	1.04067	137.187	1.00285	137.187	0.992202
137.71	1.08828	137.71	1.04113	137.71	0.997347	137.71	0.990289
138.234	1.07944	138.234	1.03609	138.234	0.992922	138.234	0.986984
138.761	1.07905	138.761	1.03604	138.761	0.996506	138.761	0.99237
139.29	1.07879	139.29	1.03972	139.29	0.99781	139.29	0.991816
139.821	1.07662	139.821	1.03891	139.821	1.00273	139.821	0.986869
140.353	1.08387	140.353	1.03542	140.353	0.997522	140.353	0.994951
140.888	1.08801	140.888	1.04016	140.888	0.995755	140.888	0.991409
141.425	1.0765	141.425	1.04025	141.425	0.99627	141.425	0.990874
141.964	1.07879	141.964	1.04025	141.964	0.9982	141.964	0.995601
142.505	1.07643	142.505	1.03732	142.505	0.997586	142.505	0.991375
143.048	1.07448	143.048	1.03688	143.048	0.998188	143.048	0.991857
143.593	1.07453	143.593	1.03737	143.593	0.995003	143.593	0.990874
144.14	1.08069	144.14	1.03696	144.14	0.992898	144.14	0.991931
144.689	1.07674	144.689	1.03824	144.689	0.998224	144.689	0.987591
145.241	1.07946	145.241	1.03617	145.241	0.998387	145.241	0.989296
145.794	1.08288	145.794	1.04047	145.794	0.999893	145.794	0.993342
146.349	1.08269	146.349	1.04361	146.349	0.997837	146.349	0.989756
146.907	1.08295	146.907	1.03549	146.907	0.998264	146.907	0.991365
147.467	1.07412	147.467	1.04192	147.467	0.997549	147.467	0.989567
148.029	1.07481	148.029	1.03648	148.029	0.998	148.029	0.991836
148.593	1.08543	148.593	1.03825	148.593	0.998939	148.593	0.990936
149.159	1.07968	149.159	1.03971	149.159	0.990815	149.159	0.989922
149.727	1.07746	149.727	1.03873	149.727	0.996847	149.727	0.992013
150.298	1.08801	150.298	1.04366	150.298	0.997786	150.298	0.987927
150.87	1.08929	150.87	1.03659	150.87	1.00388	150.87	0.9958
151.445	1.07824	151.445	1.03894	151.445	0.995316	151.445	0.991658
152.022	1.07944	152.022	1.03612	152.022	0.993021	152.022	0.989327
152.602	1.07681	152.602	1.03566	152.602	0.995518	152.602	0.989965
153.183	1.07838	153.183	1.03876	153.183	0.995668	153.183	0.986629
153.767	1.08288	153.767	1.04098	153.767	0.995681	153.767	0.988481
154.353	1.09131	154.353	1.03931	154.353	0.992708	154.353	0.988114
154.941	1.07294	154.941	1.03815	154.941	0.996043	154.941	0.990289
155.531	1.07698	155.531	1.03896	155.531	1.0015	155.531	0.991543
156.124	1.08214	156.124	1.03984	156.124	1.00049	156.124	0.990529
156.718	1.07653	156.718	1.04406	156.718	0.994463	156.718	0.988929
157.316	1.07886	157.316	1.03841	157.316	0.996657	157.316	0.990979
157.915	1.07978	157.915	1.04395	157.915	0.99449	157.915	0.990217
158.517	1.08324	158.517	1.04003	158.517	1.0024	158.517	0.987759
159.121	1.07633	159.121	1.03551	159.121	0.99538	159.121	0.989337
159.727	1.08211	159.727	1.04618	159.727	0.999906	159.727	0.986181
160.335	1.0771	160.335	1.0483	160.335	0.995981	160.335	0.990279
160.946	1.08014	160.946	1.04307	160.946	0.995479	160.946	0.98966
161.559	1.07713	161.559	1.03959	161.559	0.994889	161.559	0.986943
162.175	1.08645	162.175	1.03716	162.175	0.998538	162.175	0.992442
162.793	1.08074	162.793	1.03958	162.793	0.992935	162.793	0.991294
163.413	1.08204	163.413	1.03626	163.413	0.996144	163.413	0.989013
164.036	1.06745	164.036	1.03866	164.036	1.00012	164.036	0.990058
164.661	1.07758	164.661	1.03867	164.661	0.992809	164.661	0.991574
165.288	1.08098	165.288	1.03704	165.288	0.997285	165.288	0.990488
165.918	1.08832	165.918	1.03984	165.918	0.999114	165.918	0.987049
166.55	1.07937	166.55	1.04205	166.55	0.997687	166.55	0.986483
167.185	1.0791	167.185	1.03737	167.185	1.00065	167.185	0.988459
167.822	1.07385	167.822	1.04263	167.822	0.998676	167.822	0.987298
168.461	1.0727	168.461	1.03849	168.461	0.991581	168.461	0.98962
169.103	1.08255	169.103	1.04375	169.103	0.998264	169.103	0.98962
169.747	1.07934	169.747	1.04371	169.747	1.00216	169.747	0.991198
170.394	1.07717	170.394	1.04147	170.394	0.991266	170.394	0.990445
171.043	1.08683	171.043	1.04301	171.043	1.00063	171.043	0.987591
171.695	1.08052	171.695	1.04084	171.695	0.995705	171.695	0.989975
172.349	1.07804	172.349	1.04256	172.349	0.995116	172.349	0.98915
173.005	1.0792	173.005	1.03946	173.005	0.998991	173.005	0.991627
173.664	1.06899	173.664	1.03786	173.664	0.993687	173.664	0.988166
174.326	1.07997	174.326	1.04032	174.326	0.996469	174.326	0.987696
174.99	1.08512	174.99	1.04348	174.99	0.991367	174.99	0.987612
175.657	1.08081	175.657	1.03733	175.657	1.00285	175.657	0.983766
176.326	1.0797	176.326	1.03858	176.326	1.00082	176.326	0.990529
176.998	1.07689	176.998	1.03983	176.998	0.999252	176.998	0.987706
177.672	1.07164	177.672	1.04204	177.672	0.996193	177.672	0.985972
178.349	1.08493	178.349	1.03788	178.349	1.00031	178.349	0.987289
179.029	1.07886	179.029	1.03734	179.029	0.993926	179.029	0.987361
179.711	1.08404	179.711	1.03787	179.711	0.990453	179.711	0.990948
180.395	1.08134	180.395	1.04019	180.395	1.0016	180.395	0.989672
181.083	1.08009	181.083	1.03993	181.083	0.99558	181.083	0.98826
181.773	1.0851	181.773	1.03882	181.773	0.997071	181.773	0.987068
182.465	1.09049	182.465	1.03691	182.465	0.99276	182.465	0.992713
183.16	1.08255	183.16	1.0428	183.16	0.999141	183.16	0.990258
183.858	1.07708	183.858	1.04201	183.858	1.00284	183.858	0.989526
184.558	1.0733	184.558	1.04544	184.558	1.00458	184.558	0.98319
185.262	1.08175	185.262	1.04124	185.262	0.99855	185.262	0.989744
185.967	1.08016	185.967	1.03731	185.967	0.996356	185.967	0.989389
186.676	1.0824	186.676	1.04375	186.676	0.995003	186.676	0.989735
187.387	1.08255	187.387	1.03937	187.387	0.998451	187.387	0.990236
188.101	1.08828	188.101	1.04045	188.101	0.997298	188.101	0.987821
188.818	1.0713	188.818	1.04267	188.818	0.991944	188.818	0.991742
189.537	1.08315	189.537	1.03874	189.537	0.998025	189.537	0.989975
190.259	1.08864	190.259	1.03905	190.259	0.991944	190.259	0.986495
190.984	1.08286	190.984	1.04001	190.984	0.998086	190.984	0.991605
191.711	1.07667	191.711	1.03957	191.711	1.0026	191.711	0.991565
192.442	1.07898	192.442	1.04124	192.442	0.997184	192.442	0.991303
193.175	1.07157	193.175	1.03977	193.175	0.997285	193.175	0.993824
193.911	1.07436	193.911	1.04323	193.911	0.996193	193.911	0.989629
194.65	1.08084	194.65	1.04209	194.65	0.99395	194.65	0.989389
195.391	1.08115	195.391	1.03775	195.391	0.994088	195.391	0.99144
196.135	1.0818	196.135	1.04222	196.135	0.998049	196.135	0.993205
196.883	1.07705	196.883	1.03975	196.883	0.99716	196.883	0.989672
197.633	1.0693	197.633	1.03948	197.633	0.99731	197.633	0.990675
198.386	1.07392	198.386	1.03881	198.386	0.994051	198.386	0.987603
199.141	1.08139	199.141	1.03861	199.141	1.00047	199.141	0.985888
200	1.07869	200	1.03707	200	0.997359	200	0.988689

## Sheet: Supplemental Figure 2b
Tripeptide formation, P/A							Tripeptide formation, –/–
Time, min	Data 1	Time, min	Data 2	Time, min	Data 3		Time, min	–/–
0	0	0	0	0	0		5	77.3
0.17	0	0.17	0	0.17	0.4		10	81.4
0.5	0	0.5	0.2	0.5	0		30	81.8
1	0.1	1	0.3	1	0.3
2.5	0	2.5	0.7	2.5	0.1
5	0.3	5	0.3	5	1.1
10	0.5	10	0.6	10	1.1
30	1.4	30	1.1	30	1.8

## Sheet: Supplemental Figure 2c
GTP hydrolysis, P/A							GTP hydrolysis, P/A/FA							GTP hydrolysis, P/A/no ribosome
Time, s	Data 1	Time, s	Data 2	Time, s	Data 3		Time, s	Data 1	Time, s	Data 2	Time, s	Data 3		Time, s	Data 1	Time, s	Data 2	Time, s	Data 3
10	1.48	10	1.48	10	1.67		10	0.8	10	0.7	10	0.89		0	0	0	0	0	0
20	2.3	20	2.25	20	2.51		20	0.95	20	0.76	20	1.07		10	0	10	0	10	0
30	3.11	30	3.06	30	3.37		30	1.04	30	0.89	30	1.19		20	0	20	0	20	0
40	3.95	40	3.76	40	4.17		40	1.2	40	1.12	40	1.13		30	0	30	0	30	0
50	4.51	50	4.5	50	4.92		50	1.25	50	1.18	50	1.2		40	0	40	0	40	0
60	5.3	60	5.18	60	5.49		60	1.32	60	1.24	60	1.27		50	0	50	0	50	0
														60	0	60	0	60	0

## Sheet: Supplemental Figure 2d
Pi release
Time, s	P/–	Time, s	P/A	Time, s	P/A/no ribosome
0.100062	-0.0072	0.100062	-0.0042	0.100062	0.000726
0.100437	0.013196	0.100437	-0.01326	0.100437	0.001156
0.100813	-0.0004	0.100813	-0.02481	0.100813	-0.00514
0.101187	-0.00082	0.101187	0.004516	0.101187	0.000154
0.101563	-0.00402	0.101563	-0.00082	0.101563	0.000726
0.10195	-0.02079	0.10195	-0.0017	0.10195	-0.00113
0.102325	-0.01931	0.102325	-0.01023	0.102325	0.001658
0.1027	0.015536	0.1027	0.000952	0.1027	0.002303
0.103087	-0.0072	0.103087	0.018912	0.103087	0.003232
0.103463	0.009602	0.103463	-0.01556	0.103463	-0.00063
0.10385	-0.01569	0.10385	-0.00757	0.10385	0.000583
0.104225	-0.01675	0.104225	-0.00205	0.104225	0.002589
0.104612	0.013641	0.104612	6.63e-05	0.104612	8.37e-05
0.104988	0.000242	0.104988	0.014812	0.104988	-0.00013
0.105375	0.010661	0.105375	0.003281	0.105375	0.00216
0.105762	0.017681	0.105762	-0.00757	0.105762	0.000799
0.10615	0.041888	0.10615	0.009664	0.10615	0.00037
0.106525	-0.00678	0.106525	0.000253	0.106525	-0.00099
0.106913	0.020856	0.106913	0.015721	0.106913	-0.00285
0.1073	0.020856	0.1073	-0.00296	0.1073	0.00044
0.107688	0.005981	0.107688	-0.01023	0.107688	0.001156
0.108075	0.02172	0.108075	0.005587	0.108075	-0.00035
0.108462	-0.00018	0.108462	0.017305	0.108462	0.001874
0.108862	0.02172	0.108862	-0.01503	0.108862	0.000154
0.10925	-0.00697	0.10925	-0.00846	0.10925	-0.00092
0.109637	0.007903	0.109637	0.005401	0.109637	0.000942
0.110025	0.007457	0.110025	-0.00757	0.110025	0.000227
0.110425	0.014895	0.110425	0.013042	0.110425	0.001013
0.110813	0.022138	0.110813	0.004865	0.110813	-0.00235
0.111212	0.010243	0.111212	0.01197	0.111212	-0.00035
0.1116	0.001106	0.1116	0.009664	0.1116	-0.00207
0.112	0.025954	0.112	0.000253	0.112	-0.00128
0.112388	0.015536	0.112388	0.002745	0.112388	-0.00335
0.112788	0.013641	0.112788	0.008243	0.112788	-0.00056
0.113187	0.001106	0.113187	0.010735	0.113187	-0.00307
0.113587	0.013836	0.113587	0.02194	0.113587	0.000726
0.113975	0.018321	0.113975	0.008592	0.113975	8.37e-05
0.114375	0.008544	0.114375	-0.00527	0.114375	-0.00085
0.114775	0.023196	0.114775	-0.00385	0.114775	-0.00028
0.115175	0.026595	0.115175	0.005587	0.115175	8.37e-05
0.115575	0.020216	0.115575	-0.0161	0.115575	0.00037
0.115988	0.023196	0.115988	0.0143	0.115988	0.000726
0.116388	0.029353	0.116388	-0.00455	0.116388	0.002516
0.116788	0.022138	0.116788	0.018563	0.116788	-0.00056
0.117188	0.029993	0.117188	0.000416	0.117188	-0.00156
0.1176	0.026372	0.1176	-0.01468	0.1176	-0.00178
0.118	0.019157	0.118	0.003095	0.118	-0.00092
0.118413	0.017235	0.118413	0.001674	0.118413	-0.00056
0.118813	0.025759	0.118813	0.014998	0.118813	0.00216
0.119225	0.022973	0.119225	-0.00366	0.119225	-0.00285
0.119625	0.032556	0.119625	-0.01112	0.119625	-0.003
0.120038	0.026177	0.120038	0.004865	0.120038	0.001728
0.12045	0.027653	0.12045	0.021218	0.12045	0.001801
0.12085	0.038295	0.12085	0.000416	0.12085	-0.00013
0.121262	0.007039	0.121262	0.005587	0.121262	0.002303
0.121675	0.013196	0.121675	-0.00669	0.121675	-0.00357
0.122088	0.042752	0.122088	-0.00347	0.122088	-0.00106
0.1225	0.032974	0.1225	0.005401	0.1225	-0.00271
0.122912	0.031052	0.122912	-0.01556	0.122912	-0.00035
0.123325	0.034256	0.123325	-0.0058	0.123325	-0.00149
0.12375	0.039771	0.12375	-0.00562	0.12375	0.000726
0.124163	0.02406	0.124163	0.015721	0.124163	-0.00185
0.124575	0.015759	0.124575	-0.00455	0.124575	-0.00121
0.124987	0.014895	0.124987	-0.0017	0.124987	0.002946
0.125412	0.031916	0.125412	-0.01291	0.125412	-0.00128
0.125825	0.039548	0.125825	0.006286	0.125825	0.000583
0.12625	0.009156	0.12625	-0.00562	0.12625	-0.00378
0.126662	0.035955	0.126662	-0.01487	0.126662	-0.00063
0.127088	0.048908	0.127088	-0.00401	0.127088	0.002589
0.127512	0.042752	0.127512	0.005401	0.127512	0.001874
0.127937	0.045092	0.127937	0.001674	0.127937	0.004379
0.12835	0.047014	0.12835	-0.00473	0.12835	0.001156
0.128775	0.045092	0.128775	0.022989	0.128775	0.00223
0.1292	0.032974	0.1292	-0.01256	0.1292	-0.00042
0.129625	0.038072	0.129625	-0.00135	0.129625	-0.00113
0.13005	0.03381	0.13005	0.029744	0.13005	-0.00199
0.130475	0.035091	0.130475	0.000253	0.130475	-0.00135
0.130912	0.033392	0.130912	0.008429	0.130912	0.00037
0.131337	0.044451	0.131337	-0.01522	0.131337	-0.00013
0.131763	0.042334	0.131763	0.00363	0.131763	-0.00085
0.132188	0.035091	0.132188	0.015185	0.132188	0.000154
0.132625	0.038936	0.132625	0.002023	0.132625	0.002303
0.13305	0.016176	0.13305	0.000602	0.13305	-0.00135
0.133487	0.032751	0.133487	-0.00278	0.133487	-0.00128
0.133913	0.037236	0.133913	0.005215	0.133913	-0.0002
0.13435	0.036791	0.13435	0.006286	0.13435	0.00037
0.134787	0.068241	0.134787	0.0143	0.134787	-0.00257
0.135212	0.056987	0.135212	-0.00969	0.135212	0.001228
0.13565	0.031498	0.13565	0.010549	0.13565	-0.00314
0.136088	0.055511	0.136088	-0.00473	0.136088	-0.00178
0.136525	0.022138	0.136525	-0.01095	0.136525	1.1e-05
0.136963	0.040189	0.136963	-0.02197	0.136963	0.000513
0.1374	0.05721	0.1374	-0.00543	0.1374	0.001085
0.137837	0.074203	0.137837	0.011434	0.137837	0.000297
0.138275	0.03849	0.138275	-0.01023	0.138275	0.004735
0.138725	0.039131	0.138725	-0.00632	0.138725	-0.00285
0.139162	0.065929	0.139162	0.022639	0.139162	0.001013
0.1396	0.030216	0.1396	-0.0017	0.1396	-0.00121
0.14005	0.056987	0.14005	0.013927	0.14005	0.001874
0.140488	0.067628	0.140488	-0.00224	0.140488	0.001658
0.140938	0.036373	0.140938	-0.01219	0.140938	-0.00113
0.141375	0.042752	0.141375	0.001487	0.141375	-0.00056
0.141825	0.039131	0.141825	-0.00082	0.141825	-0.00099
0.142275	0.035732	0.142275	0.015534	0.142275	-0.00121
0.142713	0.053588	0.142713	0.005401	0.142713	-0.00171
0.143163	0.044033	0.143163	0.009128	0.143163	0.001728
0.143613	0.056569	0.143613	-0.0049	0.143613	0.001156
0.144063	0.055706	0.144063	0.00985	0.144063	-0.00149
0.144513	0.048908	0.144513	-0.00082	0.144513	8.37e-05
0.144963	0.066124	0.144963	0.012692	0.144963	-0.00049
0.145413	0.059968	0.145413	0.009314	0.145413	0.001085
0.145863	0.055928	0.145863	-0.00632	0.145863	-0.00035
0.146325	0.058046	0.146325	0.008592	0.146325	-0.00171
0.146775	0.056764	0.146775	0.010735	0.146775	-0.00028
0.147225	0.059104	0.147225	-0.00473	0.147225	8.37e-05
0.147687	0.064648	0.147687	0.019611	0.147687	-0.0002
0.148137	0.071863	0.148137	-0.00135	0.148137	-0.00113
0.1486	0.059104	0.1486	0.022989	0.1486	0.00044
0.149062	0.048491	0.149062	-0.01077	0.149062	-0.00235
0.149512	0.072921	0.149512	-0.00347	0.149512	0.00216
0.149975	0.062503	0.149975	0.014812	0.149975	-0.00042
0.150438	0.071027	0.150438	0.013228	0.150438	-0.00099
0.1509	0.055511	0.1509	0.031165	0.1509	0.000656
0.151362	0.053366	0.151362	-0.00953	0.151362	0.001728
0.151825	0.061026	0.151825	-0.0065	0.151825	-0.00056
0.152287	0.056764	0.152287	0.013764	0.152287	-0.00121
0.15275	0.045287	0.15275	0.000253	0.15275	0.000583
0.153213	0.075484	0.153213	0.008243	0.153213	0.000942
0.153675	0.05721	0.153675	-0.00243	0.153675	-0.00042
0.15415	0.093981	0.15415	0.009664	0.15415	-0.00106
0.154612	0.07696	0.154612	0.017142	0.154612	-0.00028
0.155075	0.068882	0.155075	-0.00152	0.155075	8.37e-05
0.15555	0.052753	0.15555	0.00398	0.15555	0.001442
0.156025	0.068241	0.156025	0.023175	0.156025	-0.00135
0.156487	0.064425	0.156487	-0.00792	0.156487	0.001228
0.156962	0.057405	0.156962	0.013228	0.156962	0.001013
0.157438	0.054229	0.157438	0.001138	0.157438	0.002802
0.157912	0.070386	0.157912	0.016233	0.157912	0.000227
0.158375	0.068464	0.158375	0.013927	0.158375	-0.00164
0.15885	0.077824	0.15885	0.008429	0.15885	-0.00271
0.159325	0.06423	0.159325	0.019448	0.159325	8.37e-05
0.159812	0.081223	0.159812	0.015185	0.159812	0.002303
0.160287	0.046373	0.160287	0.008965	0.160287	-0.00035
0.160763	0.068687	0.160763	0.004865	0.160763	0.000513
0.161237	0.063784	0.161237	-0.00259	0.161237	0.000799
0.161725	0.073367	0.161725	0.012855	0.161725	-0.00113
0.1622	0.0927	0.1622	-0.00597	0.1622	-0.00099
0.162687	0.075484	0.162687	0.023524	0.162687	-0.00049
0.163162	0.071222	0.163162	0.002373	0.163162	0.001013
0.16365	0.073785	0.16365	-0.00347	0.16365	1.1e-05
0.164125	0.072503	0.164125	0.006123	0.164125	-0.00042
0.164613	0.06019	0.164613	0.014812	0.164613	-0.00142
0.1651	0.082504	0.1651	0.025132	0.1651	0.000227
0.165587	0.072085	0.165587	-9.7e-05	0.165587	-0.00364
0.166075	0.071027	0.166075	-9.7e-05	0.166075	0.000227
0.166562	0.086738	0.166562	0.013228	0.166562	0.00037
0.16705	0.081	0.16705	0.011085	0.16705	-0.00164
0.167537	0.095458	0.167537	-0.02055	0.167537	-0.00235
0.168025	0.061026	0.168025	0.008965	0.168025	0.000227
0.168525	0.086098	0.168525	0.031701	0.168525	0.001013
0.169013	0.085039	0.169013	0.019261	0.169013	-0.00235
0.1695	0.063784	0.1695	0.022826	0.1695	-0.00156
0.17	0.081	0.17	-0.00135	0.17	-0.00171
0.170487	0.079718	0.170487	0.003095	0.170487	0.000297
0.170988	0.054006	0.170988	-0.00739	0.170988	-0.00371
0.171487	0.055511	0.171487	0.016769	0.171487	-0.00106
0.171975	0.085457	0.171975	-0.00385	0.171975	0.000227
0.172475	0.075679	0.172475	0.007171	0.172475	0.00223
0.172975	0.061444	0.172975	0.00985	0.172975	-0.00214
0.173475	0.049967	0.173475	0.016233	0.173475	0.000942
0.173975	0.094817	0.173975	-0.0042	0.173975	-0.00178
0.174475	0.081223	0.174475	0.009314	0.174475	0.000513
0.174975	0.082922	0.174975	-0.00347	0.174975	0.000942
0.175488	0.091418	0.175488	0.002559	0.175488	-0.00099
0.175987	0.078019	0.175987	0.022826	0.175987	0.001874
0.176488	0.091195	0.176488	0.006822	0.176488	-0.00085
0.177	0.083563	0.177	-0.0106	0.177	-0.00056
0.1775	0.080582	0.1775	-0.00739	0.1775	-0.00149
0.178013	0.092895	0.178013	0.002209	0.178013	-0.00149
0.178512	0.085457	0.178512	0.029045	0.178512	-0.0035
0.179025	0.095235	0.179025	0.002745	0.179025	0.001013
0.179538	0.076543	0.179538	0.002745	0.179538	-0.00271
0.18005	0.043588	0.18005	0.004329	0.18005	0.002732
0.180562	0.072921	0.180562	0.004702	0.180562	-0.00028
0.181075	0.069328	0.181075	0.006286	0.181075	0.001874
0.181588	0.075261	0.181588	0.0102	0.181588	-0.00099
0.1821	0.065929	0.1821	0.001487	0.1821	0.002589
0.182612	0.07696	0.182612	0.008243	0.182612	-0.00085
0.183125	0.080164	0.183125	0.010386	0.183125	-0.003
0.18365	0.096739	0.18365	0.009314	0.18365	0.00037
0.184162	0.098215	0.184162	0.027438	0.184162	-0.00343
0.184687	0.097575	0.184687	0.006822	0.184687	-0.00128
0.1852	0.106935	0.1852	0.019261	0.1852	0.002087
0.185725	0.094622	0.185725	0.012156	0.185725	-0.00106
0.18625	0.089078	0.18625	0.019448	0.18625	-0.00257
0.186762	0.07866	0.186762	0.006286	0.186762	-0.00113
0.187287	0.095458	0.187287	0.032237	0.187287	0.001944
0.187813	0.082922	0.187813	0.005051	0.187813	-0.00178
0.188338	0.102895	0.188338	0.01819	0.188338	-0.00085
0.188863	0.093758	0.188863	0.014649	0.188863	0.001658
0.189388	0.070581	0.189388	0.0143	0.189388	-0.00228
0.189912	0.072726	0.189912	0.013042	0.189912	-0.00128
0.19045	0.069328	0.19045	0.003095	0.19045	-0.00056
0.190975	0.099079	0.190975	-0.00028	0.190975	-0.00113
0.1915	0.09504	0.1915	-0.00739	0.1915	-0.0002
0.192037	0.092059	0.192037	0.027252	0.192037	-0.00164
0.192563	0.084398	0.192563	0.002908	0.192563	-0.00156
0.1931	0.124791	0.1931	0.019797	0.1931	0.00037
0.193638	0.08866	0.193638	0.005215	0.193638	-0.003
0.194175	0.09568	0.194175	0.006286	0.194175	-5.9e-05
0.1947	0.076765	0.1947	0.014812	0.1947	0.002732
0.195238	0.091418	0.195238	0.013042	0.195238	-0.00257
0.195775	0.099274	0.195775	0.023361	0.195775	-0.00192
0.196313	0.101837	0.196313	0.013764	0.196313	0.001585
0.196863	0.081	0.196863	0.019611	0.196863	0.000799
0.1974	0.11713	0.1974	0.013927	0.1974	0.002373
0.197938	0.090778	0.197938	0.011621	0.197938	-0.00113
0.198475	0.060608	0.198475	0.007008	0.198475	-0.00278
0.199025	0.092282	0.199025	0.004702	0.199025	-0.00364
0.199563	0.077824	0.199563	0.008429	0.199563	0.001442
0.200113	0.09568	0.200113	0.00575	0.200113	0.000726
0.200662	0.110751	0.200662	0.018027	0.200662	-0.00099
0.2012	0.09738	0.2012	0.033122	0.2012	0.00395
0.20175	0.094817	0.20175	0.006286	0.20175	-0.00321
0.2023	0.082699	0.2023	0.022639	0.2023	-0.00056
0.20285	0.109497	0.20285	0.010386	0.20285	-0.00092
0.2034	0.114595	0.2034	0.004702	0.2034	0.000583
0.20395	0.115654	0.20395	0.002209	0.20395	0.00216
0.2045	0.100778	0.2045	0.007707	0.2045	0.002373
0.205062	0.107993	0.205062	0.010922	0.205062	0.001228
0.205612	0.11011	0.205612	0.018376	0.205612	-0.0002
0.206162	0.107157	0.206162	0.034007	0.206162	0.000154
0.206725	0.070386	0.206725	0.02229	0.206725	-0.00035
0.207275	0.103759	0.207275	0.025481	0.207275	-0.0035
0.207838	0.103118	0.207838	0.008592	0.207838	-0.00214
0.2084	0.113732	0.2084	0.022103	0.2084	-0.00099
0.208963	0.09568	0.208963	0.00575	0.208963	0.001944
0.209513	0.08568	0.209513	0.023711	0.209513	0.001085
0.210075	0.117353	0.210075	0.016419	0.210075	-0.00128
0.210637	0.12415	0.210637	0.000253	0.210637	-5.9e-05
0.2112	0.083563	0.2112	0.002559	0.2112	-0.00156
0.211775	0.113732	0.211775	0.023175	0.211775	-0.00271
0.212337	0.110333	0.212337	-0.01007	0.212337	-0.00128
0.2129	0.092282	0.2129	0.019261	0.2129	0.001228
0.213475	0.119693	0.213475	0.01197	0.213475	-0.00378
0.214037	0.107352	0.214037	0.020682	0.214037	-0.00156
0.214612	0.11245	0.214612	0.029045	0.214612	-0.0002
0.215175	0.08568	0.215175	0.018027	0.215175	-0.00121
0.21575	0.102255	0.21575	0.0143	0.21575	-0.00099
0.216325	0.129889	0.216325	0.021032	0.216325	-0.00078
0.2169	0.112673	0.2169	0.011434	0.2169	-0.00149
0.217475	0.110751	0.217475	0.007008	0.217475	0.001013
0.21805	0.116072	0.21805	0.010735	0.21805	-0.00042
0.218625	0.113955	0.218625	0.010013	0.218625	-0.00035
0.2192	0.122033	0.2192	0.018027	0.2192	0.002303
0.219775	0.120529	0.219775	0.014463	0.219775	0.002087
0.220362	0.125432	0.220362	0.019797	0.220362	-0.00199
0.220938	0.129025	0.220938	0.020869	0.220938	-0.00364
0.221525	0.097575	0.221525	0.009314	0.221525	-5.9e-05
0.2221	0.119275	0.2221	0.029581	0.2221	1.1e-05
0.222687	0.094399	0.222687	0.025132	0.222687	0.000227
0.223263	0.098633	0.223263	0.008779	0.223263	-0.00171
0.22385	0.120334	0.22385	0.033308	0.22385	-0.00106
0.224438	0.100137	0.224438	0.038806	0.224438	-0.00092
0.225025	0.100332	0.225025	0.019797	0.225025	-0.00099
0.225613	0.11947	0.225613	0.031538	0.225613	-0.00185
0.2262	0.124791	0.2262	0.010386	0.2262	-0.00385
0.2268	0.12819	0.2268	0.018563	0.2268	-0.00099
0.227388	0.115654	0.227388	0.008243	0.227388	0.000726
0.227975	0.111615	0.227975	0.018563	0.227975	-0.00385
0.228575	0.119275	0.228575	0.012343	0.228575	-0.00257
0.229162	0.105012	0.229162	0.012692	0.229162	-0.00185
0.229762	0.12415	0.229762	0.016955	0.229762	1.1e-05
0.230363	0.116295	0.230363	0.0102	0.230363	-0.00035
0.23095	0.122869	0.23095	0.021568	0.23095	-0.00171
0.23155	0.117548	0.23155	0.014812	0.23155	0.000942
0.23215	0.101837	0.23215	0.025318	0.23215	-0.00142
0.23275	0.112673	0.23275	0.009664	0.23275	-0.00063
0.23335	0.102895	0.23335	0.012343	0.23335	-0.00128
0.233963	0.12117	0.233963	0.025318	0.233963	1.1e-05
0.234563	0.11245	0.234563	0.018912	0.234563	-0.00292
0.235162	0.121587	0.235162	0.017142	0.235162	-0.00192
0.235775	0.123092	0.235775	0.023711	0.235775	-0.00214
0.236375	0.103954	0.236375	0.008429	0.236375	0.001085
0.236988	0.13585	0.236988	0.02441	0.236988	-0.00249
0.237587	0.13287	0.237587	0.021218	0.237587	-0.00199
0.2382	0.13819	0.2382	0.017654	0.2382	-0.00364
0.238813	0.115849	0.238813	0.020147	0.238813	-0.00235
0.239425	0.103313	0.239425	0.015721	0.239425	0.001944
0.240038	0.117994	0.240038	0.027787	0.240038	0.002732
0.24065	0.136268	0.24065	0.018563	0.24065	-0.00257
0.241262	0.133705	0.241262	0.015721	0.241262	-0.00371
0.241887	0.12117	0.241887	0.025132	0.241887	0.001085
0.2425	0.102477	0.2425	0.022639	0.2425	-0.00171
0.243113	0.116295	0.243113	0.015185	0.243113	-0.00292
0.243738	0.099915	0.243738	0.027089	0.243738	0.00087
0.244363	0.115236	0.244363	0.025831	0.244363	-0.0007
0.244975	0.126713	0.244975	6.63e-05	0.244975	-0.00249
0.2456	0.107352	0.2456	0.034729	0.2456	-0.00271
0.246225	0.120111	0.246225	0.024247	0.246225	-0.00364
0.24685	0.133928	0.24685	0.009501	0.24685	0.001085
0.247475	0.142842	0.247475	0.008429	0.247475	-0.0007
0.2481	0.11713	0.2481	0.025831	0.2481	-0.00106
0.248725	0.118189	0.248725	0.011434	0.248725	0.00044
0.24935	0.123732	0.24935	0.030816	0.24935	-0.00378
0.249987	0.122033	0.249987	0.016606	0.249987	8.37e-05
0.250612	0.127326	0.250612	0.025318	0.250612	0.000513
0.25125	0.096321	0.25125	0.024247	0.25125	0.000513
0.251888	0.113314	0.251888	0.012156	0.251888	-0.00078
0.252513	0.099274	0.252513	0.010013	0.252513	-0.00099
0.25315	0.120752	0.25315	0.023524	0.25315	-0.00328
0.253787	0.143706	0.253787	0.039342	0.253787	-0.00013
0.254425	0.137745	0.254425	0.016606	0.254425	-0.00285
0.255062	0.13287	0.255062	0.01607	0.255062	-0.0007
0.2557	0.135627	0.2557	0.008243	0.2557	0.001228
0.256337	0.11947	0.256337	0.031701	0.256337	-0.00128
0.256988	0.145405	0.256988	0.025668	0.256988	0.00223
0.257625	0.125209	0.257625	0.019797	0.257625	-0.00049
0.258275	0.103118	0.258275	0.020519	0.258275	-0.00028
0.258913	0.127326	0.258913	0.02229	0.258913	-0.00035
0.259562	0.130307	0.259562	0.024247	0.259562	-0.00128
0.260213	0.134346	0.260213	0.0143	0.260213	0.002875
0.260862	0.148804	0.260862	0.023524	0.260862	0.001874
0.2615	0.123927	0.2615	0.01197	0.2615	1.1e-05
0.262163	0.110751	0.262163	0.01784	0.262163	0.001228
0.262812	0.136463	0.262812	0.02229	0.262812	-0.00113
0.263463	0.149862	0.263463	0.019261	0.263463	0.000799
0.264113	0.123927	0.264113	0.00575	0.264113	-0.00042
0.264775	0.149667	0.264775	0.012692	0.264775	-0.00013
0.265425	0.136045	0.265425	0.029931	0.265425	-0.00221
0.266088	0.135405	0.266088	0.026739	0.266088	-0.00035
0.266737	0.146464	0.266737	0.02229	0.266737	-5.9e-05
0.2674	0.148804	0.2674	0.011085	0.2674	-0.00149
0.268063	0.147327	0.268063	0.016606	0.268063	-0.00178
0.268725	0.134569	0.268725	0.021032	0.268725	-0.00407
0.269388	0.12883	0.269388	0.031887	0.269388	0.001874
0.27005	0.12585	0.27005	0.050733	0.27005	-0.00357
0.270712	0.129025	0.270712	0.034543	0.270712	-0.00013
0.271375	0.12351	0.271375	0.034194	0.271375	0.001801
0.27205	0.144764	0.27205	0.008592	0.27205	-0.00207
0.272712	0.133065	0.272712	0.020147	0.272712	-0.00042
0.273387	0.149027	0.273387	0.025481	0.273387	-0.00092
0.27405	0.126713	0.27405	0.011807	0.27405	-0.00385
0.274725	0.136268	0.274725	0.007893	0.274725	0.001156
0.2754	0.163457	0.2754	0.014649	0.2754	-0.00357
0.276075	0.168359	0.276075	0.011085	0.276075	0.000154
0.27675	0.138385	0.27675	0.023711	0.27675	-0.00679
0.277425	0.109275	0.277425	0.027089	0.277425	-5.9e-05
0.2781	0.149222	0.2781	0.005051	0.2781	-0.00235
0.278787	0.144764	0.278787	0.027438	0.278787	-0.00056
0.279462	0.149862	0.279462	0.015534	0.279462	-0.0007
0.280138	0.143483	0.280138	0.026553	0.280138	-0.00207
0.280825	0.136686	0.280825	0.031352	0.280825	-0.0007
0.281512	0.122033	0.281512	0.002559	0.281512	-0.00292
0.282187	0.136045	0.282187	0.014113	0.282187	-0.00214
0.282875	0.120975	0.282875	0.032773	0.282875	-0.00106
0.283563	0.13755	0.283563	0.013577	0.283563	0.000154
0.28425	0.126908	0.28425	0.035428	0.28425	-0.00235
0.284938	0.140307	0.284938	0.034194	0.284938	0.000583
0.285637	0.140502	0.285637	0.022989	0.285637	-0.00199
0.286325	0.130752	0.286325	0.02229	0.286325	-0.004
0.287012	0.137104	0.287012	0.03438	0.287012	-0.00378
0.287713	0.154124	0.287713	0.041834	0.287713	0.002087
0.288413	0.146882	0.288413	0.031165	0.288413	-0.00049
0.2891	0.156659	0.2891	0.00575	0.2891	0.003804
0.2898	0.136268	0.2898	0.030466	0.2898	-0.00099
0.2905	0.129025	0.2905	0.007707	0.2905	0.000726
0.2912	0.145182	0.2912	0.014998	0.2912	0.000513
0.2919	0.132452	0.2919	0.030117	0.2919	-0.00049
0.2926	0.152202	0.2926	0.011621	0.2926	0.00216
0.2933	0.134346	0.2933	0.016419	0.2933	-0.00257
0.294012	0.140502	0.294012	0.023524	0.294012	0.000583
0.294713	0.12819	0.294713	0.035265	0.294713	0.000297
0.295425	0.148581	0.295425	0.03028	0.295425	-0.00385
0.296138	0.146882	0.296138	0.015884	0.296138	-0.00135
0.296838	0.138608	0.296838	0.028859	0.296838	-0.0007
0.29755	0.13819	0.29755	0.021405	0.29755	-0.00149
0.298263	0.157718	0.298263	0.040064	0.298263	-0.00135
0.298975	0.135627	0.298975	0.019448	0.298975	0.000799
0.299688	0.113732	0.299688	0.039878	0.299688	-0.00085
0.300413	0.141143	0.300413	0.031002	0.300413	-0.00085
0.301125	0.149444	0.301125	0.018726	0.301125	0.00037
0.301838	0.155183	0.301838	0.029744	0.301838	-0.00149
0.302563	0.133928	0.302563	0.026739	0.302563	-0.00092
0.303275	0.163457	0.303275	0.027438	0.303275	8.37e-05
0.304	0.15262	0.304	0.027787	0.304	0.002017
0.304725	0.162621	0.304725	0.047518	0.304725	-0.00214
0.30545	0.146464	0.30545	0.008592	0.30545	-0.00056
0.306175	0.134151	0.306175	0.043605	0.306175	0.000656
0.3069	0.173875	0.3069	0.046633	0.3069	0.000583
0.307625	0.137967	0.307625	0.045026	0.307625	-0.00192
0.308363	0.154765	0.308363	0.035964	0.308363	0.002516
0.309088	0.142202	0.309088	0.030629	0.309088	0.004735
0.309825	0.162398	0.309825	0.046633	0.309825	0.001013
0.31055	0.165797	0.31055	0.041136	0.31055	-0.00042
0.311287	0.163262	0.311287	0.029931	0.311287	-0.00328
0.312025	0.130112	0.312025	0.044513	0.312025	-0.00156
0.312762	0.13117	0.312762	0.023711	0.312762	-0.00121
0.3135	0.12883	0.3135	0.030466	0.3135	0.000583
0.314238	0.165602	0.314238	0.038806	0.314238	-0.00171
0.314975	0.134764	0.314975	0.013927	0.314975	-0.00235
0.315713	0.153066	0.315713	0.043069	0.315713	-0.00164
0.316462	0.139026	0.316462	0.021405	0.316462	-0.00378
0.3172	0.149222	0.3172	0.026017	0.3172	-0.00121
0.31795	0.158999	0.31795	0.048404	0.31795	0.001085
0.3187	0.144542	0.3187	0.02229	0.3187	-0.00149
0.31945	0.142647	0.31945	0.029581	0.31945	-0.00185
0.3202	0.131365	0.3202	0.052317	0.3202	-0.00063
0.32095	0.146882	0.32095	0.020869	0.32095	0.001801
0.3217	0.154542	0.3217	0.016769	0.3217	-0.00128
0.32245	0.145405	0.32245	0.038806	0.32245	-0.00171
0.3232	0.134151	0.3232	0.024247	0.3232	-0.00271
0.323963	0.13585	0.323963	0.016419	0.323963	-0.00085
0.324713	0.136909	0.324713	0.026366	0.324713	-0.00156
0.325475	0.157105	0.325475	0.036337	0.325475	-0.00106
0.326237	0.165602	0.326237	0.017654	0.326237	-0.00128
0.327	0.142842	0.327	0.045748	0.327	-0.00028
0.327763	0.142424	0.327763	0.035428	0.327763	-0.00199
0.328525	0.150085	0.328525	0.021032	0.328525	-0.00078
0.329287	0.165797	0.329287	0.025132	0.329287	-0.00063
0.33005	0.146464	0.33005	0.039715	0.33005	-0.00049
0.330813	0.156019	0.330813	0.040064	0.330813	-0.00035
0.331587	0.178973	0.331587	0.014812	0.331587	-0.00049
0.332363	0.15964	0.332363	0.025132	0.332363	-0.00464
0.333125	0.129666	0.333125	0.033122	0.333125	0.003518
0.3339	0.160699	0.3339	0.029395	0.3339	-0.00092
0.334675	0.160699	0.334675	0.026553	0.334675	-0.00099
0.33545	0.177497	0.33545	0.03205	0.33545	-0.00249
0.336225	0.155824	0.336225	0.032586	0.336225	-0.00113
0.337	0.160281	0.337	0.03205	0.337	-0.00471
0.337788	0.154319	0.337788	0.031701	0.337788	-0.00156
0.338562	0.160699	0.338562	0.033844	0.338562	0.000942
0.33935	0.176633	0.33935	0.039528	0.33935	-0.00035
0.340125	0.151367	0.340125	0.030816	0.340125	-0.0002
0.340912	0.154124	0.340912	0.040763	0.340912	-0.00371
0.3417	0.153261	0.3417	0.038643	0.3417	-0.0035
0.342488	0.163262	0.342488	0.045212	0.342488	0.000726
0.343275	0.175157	0.343275	0.027974	0.343275	-0.00035
0.344063	0.158164	0.344063	0.039878	0.344063	-0.00378
0.34485	0.148163	0.34485	0.041485	0.34485	0.001585
0.34565	0.163457	0.34565	0.045748	0.34565	1.1e-05
0.346438	0.179836	0.346438	0.044141	0.346438	0.000297
0.347237	0.156882	0.347237	0.033844	0.347237	-0.00013
0.348038	0.166855	0.348038	0.045026	0.348038	-0.00106
0.348825	0.140948	0.348825	0.032237	0.348825	0.000656
0.349625	0.162398	0.349625	0.034007	0.349625	0.00216
0.350425	0.15028	0.350425	0.032586	0.350425	-0.00385
0.351238	0.157523	0.351238	0.040949	0.351238	-0.00228
0.352037	0.174934	0.352037	0.034543	0.352037	-0.00106
0.352838	0.159863	0.352838	0.065642	0.352838	-0.00013
0.35365	0.157941	0.35365	0.031701	0.35365	-0.00285
0.35445	0.165797	0.35445	0.045399	0.35445	-0.00185
0.355262	0.169418	0.355262	0.035265	0.355262	0.003161
0.356075	0.153261	0.356075	0.041834	0.356075	-0.00063
0.356887	0.162203	0.356887	0.035428	0.356887	-0.0002
0.3577	0.171758	0.3577	0.028323	0.3577	0.000656
0.358512	0.151144	0.358512	0.033495	0.358512	-0.00249
0.359325	0.205549	0.359325	0.031002	0.359325	-0.00178
0.36015	0.165602	0.36015	0.022639	0.36015	0.000227
0.360963	0.150921	0.360963	0.044141	0.360963	-0.00529
0.361787	0.164738	0.361787	0.048054	0.361787	-0.00063
0.362612	0.172176	0.362612	0.041136	0.362612	-0.00242
0.363425	0.189391	0.363425	0.040064	0.363425	0.003734
0.36425	0.164543	0.36425	0.034007	0.36425	0.003448
0.365075	0.153484	0.365075	0.043442	0.365075	0.000726
0.3659	0.176215	0.3659	0.037921	0.3659	-0.00228
0.366738	0.170477	0.366738	0.038107	0.366738	-0.00199
0.367563	0.192149	0.367563	0.032959	0.367563	-0.00028
0.3684	0.166019	0.3684	0.039342	0.3684	-0.00307
0.369225	0.1573	0.369225	0.028696	0.369225	-0.00371
0.370063	0.161339	0.370063	0.026017	0.370063	-0.00178
0.3709	0.164738	0.3709	0.036849	0.3709	0.000726
0.371738	0.163039	0.371738	0.041648	0.371738	-0.00357
0.372575	0.169195	0.372575	0.04237	0.372575	-0.00242
0.373412	0.173039	0.373412	0.024782	0.373412	8.37e-05
0.37425	0.178778	0.37425	0.024945	0.37425	-0.00221
0.3751	0.175157	0.3751	0.052667	0.3751	-0.00207
0.375937	0.163679	0.375937	0.041648	0.375937	-0.0007
0.376788	0.158999	0.376788	0.037571	0.376788	0.002516
0.377638	0.174739	0.377638	0.029395	0.377638	-0.00199
0.378487	0.170477	0.378487	0.050733	0.378487	0.001156
0.379337	0.169195	0.379337	0.02816	0.379337	0.000227
0.380188	0.175797	0.380188	0.0406	0.380188	-0.00171
0.381038	0.190032	0.381038	0.039528	0.381038	-0.00178
0.381887	0.180895	0.381887	0.025318	0.381887	-0.00321
0.38275	0.158582	0.38275	0.028859	0.38275	-0.00364
0.3836	0.170699	0.3836	0.035428	0.3836	-0.00321
0.384463	0.170282	0.384463	0.043791	0.384463	0.001801
0.385325	0.179614	0.385325	0.023711	0.385325	0.000154
0.386187	0.174934	0.386187	0.045748	0.386187	-0.00049
0.38705	0.167496	0.38705	0.051083	0.38705	0.003804
0.387913	0.186411	0.387913	0.047518	0.387913	-0.00092
0.388775	0.171981	0.388775	0.05891	0.388775	-0.00385
0.389638	0.159222	0.389638	0.051246	0.389638	-0.00156
0.390512	0.177914	0.390512	0.033122	0.390512	-0.00063
0.391387	0.16666	0.391387	0.046284	0.391387	-0.00414
0.39225	0.174934	0.39225	0.034194	0.39225	-0.00128
0.393125	0.175797	0.393125	0.041834	0.393125	-0.00199
0.394	0.185575	0.394	0.057302	0.394	-0.00085
0.394875	0.172594	0.394875	0.051618	0.394875	-0.00092
0.395763	0.171758	0.395763	0.0365	0.395763	0.006668
0.396637	0.159863	0.396637	0.039715	0.396637	0.000942
0.397512	0.188751	0.397512	0.03438	0.397512	-0.00099
0.3984	0.180477	0.3984	0.041136	0.3984	-0.00214
0.399287	0.179836	0.399287	0.041136	0.399287	-0.00035
0.400162	0.155406	0.400162	0.058374	0.400162	0.00037
0.40105	0.169836	0.40105	0.040949	0.40105	-0.00121
0.401938	0.19981	0.401938	0.021218	0.401938	-0.00149
0.402838	0.175379	0.402838	0.047169	0.402838	-0.00042
0.403725	0.196189	0.403725	0.029395	0.403725	-0.00307
0.404613	0.176438	0.404613	0.027624	0.404613	-0.00063
0.405513	0.194935	0.405513	0.049662	0.405513	0.000154
0.406413	0.162398	0.406413	0.042021	0.406413	0.000656
0.4073	0.184071	0.4073	0.041648	0.4073	-0.00106
0.4082	0.186411	0.4082	0.032423	0.4082	-0.00149
0.4091	0.186411	0.4091	0.02851	0.4091	-0.00414
0.410013	0.208306	0.410013	0.03438	0.410013	0.000297
0.410913	0.172594	0.410913	0.042021	0.410913	-0.00249
0.411813	0.190896	0.411813	0.049475	0.411813	-0.00099
0.412725	0.191954	0.412725	0.033495	0.412725	-0.0035
0.413625	0.179196	0.413625	0.056044	0.413625	0.000656
0.414537	0.180059	0.414537	0.050896	0.414537	-0.0035
0.41545	0.182371	0.41545	0.043791	0.41545	0.000726
0.416362	0.208306	0.416362	0.030466	0.416362	-0.00285
0.417275	0.171535	0.417275	0.033122	0.417275	-0.00078
0.4182	0.195353	0.4182	0.045399	0.4182	-0.00063
0.419113	0.173039	0.419113	0.048054	0.419113	0.000583
0.420038	0.179836	0.420038	0.047355	0.420038	1.1e-05
0.42095	0.185798	0.42095	0.046097	0.42095	-0.00013
0.421875	0.199392	0.421875	0.040413	0.421875	0.000227
0.4228	0.203431	0.4228	0.038457	0.4228	0.001085
0.423725	0.178973	0.423725	0.055695	0.423725	0.001585
0.42465	0.205131	0.42465	0.034543	0.42465	0.00044
0.425575	0.186634	0.425575	0.055532	0.425575	0.001228
0.426513	0.191091	0.426513	0.024247	0.426513	-0.00214
0.427438	0.187274	0.427438	0.045212	0.427438	-0.00056
0.428375	0.176215	0.428375	0.033658	0.428375	0.000154
0.429312	0.186634	0.429312	0.044863	0.429312	-0.00028
0.43025	0.196829	0.43025	0.044141	0.43025	-0.00457
0.431188	0.172817	0.431188	0.044863	0.431188	-0.00156
0.432125	0.174739	0.432125	0.045562	0.432125	-0.00285
0.433062	0.229979	0.433062	0.038992	0.433062	-0.00278
0.434013	0.187497	0.434013	0.03028	0.434013	-0.00178
0.43495	0.205966	0.43495	0.048054	0.43495	0.000942
0.4359	0.186216	0.4359	0.043791	0.4359	-0.00156
0.43685	0.197275	0.43685	0.039715	0.43685	-0.00113
0.4378	0.201732	0.4378	0.046447	0.4378	0.000297
0.43875	0.185157	0.43875	0.06513	0.43875	0.001658
0.4397	0.188974	0.4397	0.047868	0.4397	-0.00149
0.44065	0.203431	0.44065	0.026017	0.44065	-0.00443
0.441613	0.207025	0.441613	0.04682	0.441613	-0.00249
0.442562	0.181954	0.442562	0.057465	0.442562	-0.00156
0.443525	0.199169	0.443525	0.035964	0.443525	-0.00063
0.444488	0.194712	0.444488	0.040949	0.444488	0.001228
0.44545	0.214045	0.44545	0.029931	0.44545	-0.00149
0.446413	0.205966	0.446413	0.050547	0.446413	-0.00235
0.447375	0.180059	0.447375	0.060144	0.447375	0.001013
0.44835	0.181759	0.44835	0.062986	0.44835	-0.00063
0.449313	0.188751	0.449313	0.034729	0.449313	-0.00142
0.450287	0.17134	0.450287	0.040763	0.450287	-0.00249
0.451263	0.186411	0.451263	0.042906	0.451263	-0.00314
0.452237	0.212151	0.452237	0.030117	0.452237	8.37e-05
0.453212	0.208306	0.453212	0.046983	0.453212	-0.00063
0.454188	0.19981	0.454188	0.052667	0.454188	-0.00013
0.455162	0.210229	0.455162	0.060331	0.455162	0.000942
0.45615	0.202986	0.45615	0.048776	0.45615	0.00087
0.457125	0.180059	0.457125	0.047705	0.457125	-0.0002
0.458113	0.200228	0.458113	0.051968	0.458113	0.000154
0.4591	0.202986	0.4591	0.042557	0.4591	-0.0007
0.460088	0.195548	0.460088	0.056767	0.460088	-0.00278
0.461075	0.213209	0.461075	0.031002	0.461075	-0.00314
0.462063	0.225745	0.462063	0.049475	0.462063	-0.00307
0.46305	0.183012	0.46305	0.053039	0.46305	-0.00042
0.46405	0.201927	0.46405	0.057116	0.46405	-0.00199
0.46505	0.212986	0.46505	0.041136	0.46505	-0.00135
0.466038	0.223405	0.466038	0.052154	0.466038	0.001874
0.467037	0.216608	0.467037	0.048776	0.467037	0.001299
0.468037	0.182594	0.468037	0.046447	0.468037	-0.00228
0.46905	0.208724	0.46905	0.034007	0.46905	0.001658
0.47005	0.189614	0.47005	0.042184	0.47005	-0.0007
0.47105	0.211287	0.47105	0.041485	0.47105	-0.00221
0.472062	0.217444	0.472062	0.052504	0.472062	0.000656
0.473075	0.235718	0.473075	0.051781	0.473075	-0.00235
0.474088	0.206189	0.474088	0.041834	0.474088	-0.00199
0.4751	0.228085	0.4751	0.0669	0.4751	-0.00328
0.476113	0.195353	0.476113	0.029744	0.476113	0.000154
0.477125	0.20683	0.477125	0.040227	0.477125	-0.00085
0.47815	0.205549	0.47815	0.040064	0.47815	0.001585
0.479163	0.212986	0.479163	0.042184	0.479163	-0.00479
0.480188	0.187692	0.480188	0.026553	0.480188	-0.00564
0.481212	0.234018	0.481212	0.049126	0.481212	-0.006
0.482237	0.215967	0.482237	0.030117	0.482237	-0.00171
0.483263	0.212569	0.483263	0.049312	0.483263	-0.003
0.484288	0.215549	0.484288	0.036686	0.484288	-0.00092
0.485325	0.209811	0.485325	0.061565	0.485325	-0.00164
0.48635	0.207248	0.48635	0.048241	0.48635	-0.00013
0.487388	0.22594	0.487388	0.061752	0.487388	-0.00271
0.488425	0.219366	0.488425	0.044141	0.488425	-0.00228
0.489462	0.200228	0.489462	0.039528	0.489462	-0.00106
0.4905	0.20683	0.4905	0.044141	0.4905	-0.0007
0.491538	0.238058	0.491538	0.067972	0.491538	0.001944
0.492588	0.216608	0.492588	0.051246	0.492588	0.003018
0.493625	0.215104	0.493625	0.06068	0.493625	-0.00028
0.494675	0.228921	0.494675	0.051246	0.494675	-0.00242
0.495725	0.214045	0.495725	0.061752	0.495725	-0.00436
0.496775	0.22594	0.496775	0.080038	0.496775	-0.00042
0.497825	0.217444	0.497825	0.043442	0.497825	-0.00457
0.498875	0.203431	0.498875	0.048404	0.498875	-0.004
0.499925	0.208947	0.499925	0.036849	0.499925	-0.00121
0.500988	0.231678	0.500988	0.051083	0.500988	0.000297
0.50205	0.214686	0.50205	0.050547	0.50205	-0.00328
0.5031	0.217889	0.5031	0.040227	0.5031	0.001228
0.504162	0.236804	0.504162	0.061752	0.504162	-0.0002
0.505238	0.222764	0.505238	0.039342	0.505238	-0.00149
0.5063	0.215326	0.5063	0.057302	0.5063	-0.00049
0.507362	0.252738	0.507362	0.071163	0.507362	-0.00106
0.508438	0.210646	0.508438	0.044513	0.508438	-0.00257
0.509512	0.243601	0.509512	0.050197	0.509512	-0.00135
0.510575	0.226386	0.510575	0.024945	0.510575	8.37e-05
0.51165	0.241261	0.51165	0.031887	0.51165	-0.00307
0.512738	0.219588	0.512738	0.050733	0.512738	0.00037
0.513812	0.231901	0.513812	0.062264	0.513812	-0.00178
0.514888	0.236999	0.514888	0.054623	0.514888	-0.00199
0.515975	0.226163	0.515975	0.046633	0.515975	-0.00078
0.517062	0.229784	0.517062	0.047868	0.517062	0.000726
0.51815	0.230425	0.51815	0.052667	0.51815	-0.00156
0.519238	0.19981	0.519238	0.05481	0.519238	-0.003
0.520325	0.218307	0.520325	0.059259	0.520325	0.000942
0.521412	0.259118	0.521412	0.026017	0.521412	-0.00128
0.522512	0.214045	0.522512	0.045562	0.522512	-0.00221
0.5236	0.221706	0.5236	0.068484	0.5236	-0.00328
0.5247	0.236999	0.5247	0.041834	0.5247	-0.00099
0.5258	0.252933	0.5258	0.04682	0.5258	-0.00056
0.5269	0.234659	0.5269	0.051618	0.5269	0.003448
0.528	0.234241	0.528	0.05036	0.528	0.001372
0.529113	0.227026	0.529113	0.054996	0.529113	-0.00113
0.530213	0.243378	0.530213	0.040763	0.530213	-0.00199
0.531325	0.232542	0.531325	0.05446	0.531325	-0.00135
0.532438	0.221706	0.532438	0.04272	0.532438	0.002516
0.53355	0.229979	0.53355	0.045026	0.53355	0.000656
0.534662	0.244855	0.534662	0.064221	0.534662	-0.00314
0.535775	0.248894	0.535775	0.045212	0.535775	-0.00099
0.5369	0.215549	0.5369	0.037036	0.5369	-0.00214
0.538013	0.236581	0.538013	0.037222	0.538013	0.001013
0.539137	0.238921	0.539137	0.034194	0.539137	-0.00178
0.540263	0.249981	0.540263	0.051246	0.540263	-0.00271
0.541387	0.258672	0.541387	0.035079	0.541387	0.000656
0.542512	0.248476	0.542512	0.065293	0.542512	-0.00142
0.543638	0.217444	0.543638	0.045026	0.543638	0.002087
0.544775	0.252321	0.544775	0.04682	0.544775	-0.00028
0.545913	0.247836	0.545913	0.057302	0.545913	0.000799
0.547037	0.240203	0.547037	0.054996	0.547037	-0.00192
0.548175	0.247	0.548175	0.051083	0.548175	-0.00099
0.549325	0.255496	0.549325	0.056953	0.549325	0.001156
0.550462	0.233601	0.550462	0.044327	0.550462	0.000297
0.5516	0.232542	0.5516	0.05891	0.5516	-0.00142
0.55275	0.258059	0.55275	0.074541	0.55275	-0.00171
0.5539	0.239562	0.5539	0.051246	0.5539	-0.00128
0.55505	0.241456	0.55505	0.05891	0.55505	-0.00214
0.5562	0.226386	0.5562	0.040064	0.5562	-0.00185
0.55735	0.244242	0.55735	0.052667	0.55735	-0.00407
0.5585	0.231678	0.5585	0.049126	0.5585	-0.00242
0.559663	0.245496	0.559663	0.066364	0.559663	-0.00264
0.560812	0.239562	0.560812	0.062101	0.560812	-0.00557
0.561975	0.243601	0.561975	0.038643	0.561975	-0.00099
0.563137	0.250398	0.563137	0.053389	0.563137	-0.00063
0.564313	0.248476	0.564313	0.046447	0.564313	-0.00264
0.565475	0.228085	0.565475	0.051781	0.565475	-0.00013
0.566638	0.244242	0.566638	0.047169	0.566638	0.000656
0.567813	0.240398	0.567813	0.064943	0.567813	-0.00278
0.568987	0.22828	0.568987	0.056231	0.568987	-0.00056
0.570162	0.2353	0.570162	0.060331	0.570162	1.1e-05
0.571338	0.247418	0.571338	0.037758	0.571338	-0.00192
0.572513	0.251039	0.572513	0.048404	0.572513	-0.00364
0.5737	0.241261	0.5737	0.068484	0.5737	-0.00156
0.574875	0.242543	0.574875	0.066015	0.574875	-0.00192
0.576063	0.243156	0.576063	0.066015	0.576063	-0.00235
0.57725	0.255914	0.57725	0.051246	0.57725	-0.00156
0.578438	0.260176	0.578438	0.041648	0.578438	-0.00242
0.579625	0.237417	0.579625	0.04859	0.579625	0.001013
0.580825	0.241261	0.580825	0.046633	0.580825	-0.00135
0.582012	0.248894	0.582012	0.046633	0.582012	0.001658
0.583212	0.255719	0.583212	0.062101	0.583212	-0.00421
0.584413	0.252321	0.584413	0.057838	0.584413	-0.0045
0.585612	0.250398	0.585612	0.062264	0.585612	-0.00328
0.586812	0.247195	0.586812	0.061216	0.586812	-0.00142
0.588025	0.252933	0.588025	0.048776	0.588025	-0.00056
0.589225	0.270149	0.589225	0.064407	0.589225	-5.9e-05
0.590437	0.244019	0.590437	0.070278	0.590437	-0.00314
0.59165	0.259953	0.59165	0.05446	0.59165	-0.00407
0.592862	0.251875	0.592862	0.064407	0.592862	-0.00113
0.594075	0.244855	0.594075	0.060331	0.594075	-0.00278
0.5953	0.245718	0.5953	0.047518	0.5953	-0.00199
0.596512	0.265051	0.596512	0.044513	0.596512	-0.00113
0.597737	0.257836	0.597737	0.074727	0.597737	-0.00257
0.598962	0.240843	0.598962	0.065828	0.598962	0.000583
0.600187	0.248281	0.600187	0.059259	0.600187	0.001874
0.601412	0.265051	0.601412	0.063336	0.601412	0.001372
0.602638	0.237222	0.602638	0.050011	0.602638	-0.00171
0.603875	0.270595	0.603875	0.058188	0.603875	-0.00063
0.605112	0.237417	0.605112	0.056231	0.605112	-0.00357
0.60635	0.278868	0.60635	0.040227	0.60635	-0.00292
0.607588	0.266555	0.607588	0.044327	0.607588	-0.00321
0.608825	0.273993	0.608825	0.063336	0.608825	0.000227
0.610062	0.254856	0.610062	0.070814	0.610062	-0.00085
0.611313	0.254215	0.611313	0.059073	0.611313	-0.00099
0.612562	0.258672	0.612562	0.084674	0.612562	-0.00171
0.613813	0.235105	0.613813	0.0628	0.613813	-0.004
0.615062	0.276528	0.615062	0.059422	0.615062	-0.00113
0.616313	0.267391	0.616313	0.075426	0.616313	-0.00522
0.617562	0.279927	0.617562	0.062986	0.617562	-0.00385
0.618825	0.259118	0.618825	0.054111	0.618825	-0.00028
0.620088	0.274829	0.620088	0.054111	0.620088	-0.00357
0.62135	0.272935	0.62135	0.071349	0.62135	-0.00242
0.622612	0.269508	0.622612	0.054274	0.622612	-0.00113
0.623875	0.273548	0.623875	0.077383	0.623875	0.000583
0.62515	0.265692	0.62515	0.066178	0.62515	-5.9e-05
0.626413	0.250398	0.626413	0.080038	0.626413	-0.00421
0.627688	0.256555	0.627688	0.04682	0.627688	-0.00178
0.628963	0.244437	0.628963	0.068135	0.628963	-0.00099
0.630238	0.26611	0.630238	0.048776	0.630238	-0.00385
0.631513	0.271653	0.631513	0.064757	0.631513	-0.00364
0.6328	0.258059	0.6328	0.052317	0.6328	-0.00514
0.634088	0.27143	0.634088	0.061216	0.634088	-0.00385
0.635363	0.267614	0.635363	0.071699	0.635363	-0.00378
0.63665	0.258477	0.63665	0.071349	0.63665	-0.00514
0.63795	0.251234	0.63795	0.052154	0.63795	-0.00271
0.639238	0.272935	0.639238	0.063709	0.639238	-0.00801
0.640538	0.270372	0.640538	0.056417	0.640538	-0.00271
0.641825	0.268895	0.641825	0.059958	0.641825	-0.00271
0.643125	0.250176	0.643125	0.058188	0.643125	-0.00078
0.644425	0.253379	0.644425	0.072398	0.644425	-0.00249
0.645738	0.252738	0.645738	0.055881	0.645738	-0.0045
0.647038	0.27079	0.647038	0.064757	0.647038	-0.00242
0.64835	0.261235	0.64835	0.068321	0.64835	-0.00407
0.64965	0.260817	0.64965	0.080411	0.64965	-0.00557
0.650962	0.267196	0.650962	0.0628	0.650962	-0.00221
0.652287	0.269508	0.652287	0.085024	0.652287	-0.00343
0.6536	0.254215	0.6536	0.070091	0.6536	-0.00049
0.654912	0.274634	0.654912	0.063872	0.654912	-0.00407
0.656237	0.28781	0.656237	0.054111	0.656237	-0.00314
0.657562	0.270149	0.657562	0.063709	0.657562	-0.00156
0.658888	0.26441	0.658888	0.088751	0.658888	-5.9e-05
0.660213	0.255496	0.660213	0.05658	0.660213	-0.00156
0.66155	0.294608	0.66155	0.061379	0.66155	-0.00493
0.662875	0.269731	0.662875	0.064943	0.662875	-0.00271
0.664213	0.270149	0.664213	0.049475	0.664213	-0.00128
0.66555	0.27313	0.66555	0.043605	0.66555	-0.004
0.666888	0.28079	0.666888	0.063709	0.666888	-0.00385
0.668225	0.275693	0.668225	0.063522	0.668225	-0.00121
0.669575	0.260594	0.669575	0.064407	0.669575	-0.00035
0.670925	0.254856	0.670925	0.082368	0.670925	-0.0007
0.672275	0.288869	0.672275	0.073283	0.672275	-0.0045
0.673625	0.278033	0.673625	0.080038	0.673625	-0.00164
0.674975	0.272489	0.674975	0.069393	0.674975	-0.00529
0.676325	0.293744	0.676325	0.061915	0.676325	-0.00464
0.677688	0.29015	0.677688	0.077919	0.677688	-0.00249
0.67905	0.258059	0.67905	0.064757	0.67905	-0.00228
0.680412	0.259953	0.680412	0.068135	0.680412	-0.00457
0.681775	0.270149	0.681775	0.051246	0.681775	-0.00063
0.683137	0.279509	0.683137	0.088588	0.683137	-0.00049
0.684512	0.303104	0.684512	0.063872	0.684512	-0.00028
0.685875	0.270372	0.685875	0.070278	0.685875	-0.00378
0.68725	0.275052	0.68725	0.061752	0.68725	-0.00357
0.688637	0.287588	0.688637	0.08288	0.688637	-0.00328
0.690013	0.265497	0.690013	0.046097	0.690013	-0.00035
0.691387	0.277169	0.691387	0.063336	0.691387	-0.00128
0.692775	0.270149	0.692775	0.08288	0.692775	-0.00385
0.694162	0.267614	0.694162	0.055881	0.694162	-0.00428
0.69555	0.281626	0.69555	0.079689	0.69555	-0.0035
0.696938	0.292463	0.696938	0.060494	0.696938	-0.00142
0.698325	0.288451	0.698325	0.078268	0.698325	-0.00665
0.699725	0.257418	0.699725	0.058537	0.699725	-0.00357
0.701125	0.262934	0.701125	0.0628	0.701125	-0.00321
0.702525	0.294385	0.702525	0.064221	0.702525	-0.00285
0.703925	0.259953	0.703925	0.041648	0.703925	-0.00385
0.705325	0.274829	0.705325	0.067785	0.705325	-0.003
0.706738	0.255719	0.706738	0.070441	0.706738	-0.00099
0.70815	0.289064	0.70815	0.050197	0.70815	-0.005
0.709562	0.272071	0.709562	0.067249	0.709562	-0.00185
0.710975	0.27845	0.710975	0.08521	0.710975	-0.00185
0.712388	0.291404	0.712388	0.066714	0.712388	-0.004
0.713812	0.28079	0.713812	0.059259	0.713812	-0.00572
0.715225	0.26845	0.715225	0.059958	0.715225	-0.00307
0.71665	0.29015	0.71665	0.063709	0.71665	-0.00063
0.718087	0.308425	0.718087	0.080761	0.718087	-0.00035
0.719513	0.288451	0.719513	0.089287	0.719513	-0.00078
0.720937	0.272071	0.720937	0.07524	0.720937	-0.00063
0.722375	0.285888	0.722375	0.070441	0.722375	-0.00271
0.723813	0.285888	0.723813	0.069206	0.723813	-0.00056
0.72525	0.298647	0.72525	0.072584	0.72525	0.001372
0.726687	0.268032	0.726687	0.069206	0.726687	-0.00106
0.728137	0.281208	0.728137	0.070977	0.728137	-0.00371
0.729575	0.291209	0.729575	0.064943	0.729575	0.00087
0.731025	0.289287	0.731025	0.07312	0.731025	-0.00042
0.732475	0.294803	0.732475	0.078617	0.732475	-0.00106
0.733938	0.281431	0.733938	0.067436	0.733938	-0.0045
0.735388	0.285888	0.735388	0.071163	0.735388	-0.00171
0.73685	0.28547	0.73685	0.07899	0.73685	-0.00128
0.738312	0.293549	0.738312	0.052853	0.738312	-0.00221
0.739775	0.298006	0.739775	0.07934	0.739775	-0.00321
0.741238	0.258254	0.741238	0.065293	0.741238	-0.00471
0.7427	0.30692	0.7427	0.090894	0.7427	-0.00106
0.744175	0.288646	0.744175	0.085746	0.744175	-0.00371
0.74565	0.290568	0.74565	0.074005	0.74565	1.1e-05
0.747125	0.290345	0.747125	0.074354	0.747125	-0.00622
0.7486	0.288228	0.7486	0.069556	0.7486	-0.0002
0.750087	0.292463	0.750087	0.072584	0.750087	-0.00357
0.751562	0.305026	0.751562	0.073469	0.751562	-0.003
0.75305	0.292268	0.75305	0.064058	0.75305	0.000583
0.754538	0.27781	0.754538	0.077919	0.754538	-0.00328
0.756037	0.283325	0.756037	0.078617	0.756037	-0.00156
0.757525	0.284412	0.757525	0.080038	0.757525	-0.00106
0.759025	0.285888	0.759025	0.065479	0.759025	0.000154
0.760525	0.299065	0.760525	0.070441	0.760525	-0.00622
0.762025	0.294385	0.762025	0.078454	0.762025	-0.00185
0.763525	0.299705	0.763525	0.054996	0.763525	-0.00135
0.765037	0.293326	0.765037	0.067599	0.765037	-0.00343
0.766537	0.297142	0.766537	0.080038	0.766537	-0.00135
0.76805	0.290568	0.76805	0.073283	0.76805	-0.00421
0.769562	0.31394	0.769562	0.055346	0.769562	-0.00192
0.771088	0.286306	0.771088	0.056953	0.771088	-0.00207
0.7726	0.297365	0.7726	0.065642	0.7726	-0.00128
0.774125	0.274829	0.774125	0.050547	0.774125	-0.00371
0.77565	0.282267	0.77565	0.078454	0.77565	-0.00307
0.777175	0.290986	0.777175	0.067599	0.777175	-0.00314
0.7787	0.292908	0.7787	0.080411	0.7787	-0.00729
0.780237	0.308842	0.780237	0.070814	0.780237	-0.00464
0.781775	0.305026	0.781775	0.073656	0.781775	-0.00257
0.783312	0.300764	0.783312	0.079689	0.783312	-0.00128
0.78485	0.296502	0.78485	0.062451	0.78485	-0.00292
0.786388	0.316698	0.786388	0.074727	0.786388	0.000799
0.787938	0.3116	0.787938	0.058188	0.787938	-0.00321
0.789487	0.306502	0.789487	0.075962	0.789487	-0.00364
0.791037	0.301822	0.791037	0.076661	0.791037	-0.00063
0.792588	0.328593	0.792588	0.071699	0.792588	-0.00156
0.79415	0.289705	0.79415	0.062986	0.79415	-0.00199
0.7957	0.304385	0.7957	0.08111	0.7957	-0.00028
0.797262	0.295443	0.797262	0.07524	0.797262	0.00037
0.798825	0.300541	0.798825	0.07899	0.798825	-0.00285
0.8004	0.305862	0.8004	0.092129	0.8004	-0.00121
0.801962	0.312018	0.801962	0.075962	0.801962	1.1e-05
0.803537	0.305221	0.803537	0.073283	0.803537	-0.00228
0.805112	0.317339	0.805112	0.077919	0.805112	-0.00264
0.806687	0.327535	0.806687	0.07489	0.806687	-0.00407
0.808275	0.308425	0.808275	0.079875	0.808275	-0.00307
0.80985	0.30926	0.80985	0.07934	0.80985	-0.00178
0.811437	0.31564	0.811437	0.072398	0.811437	-0.00192
0.813025	0.282267	0.813025	0.057465	0.813025	-0.00257
0.814613	0.295889	0.814613	0.081296	0.814613	-0.00056
0.816212	0.288451	0.816212	0.073283	0.816212	-0.00035
0.8178	0.298842	0.8178	0.07524	0.8178	-0.00214
0.8194	0.330738	0.8194	0.043791	0.8194	-0.00199
0.821	0.319261	0.821	0.084488	0.821	-0.00443
0.822613	0.305026	0.822613	0.077919	0.822613	-0.00357
0.824212	0.312464	0.824212	0.080411	0.824212	-0.00178
0.825825	0.292268	0.825825	0.07934	0.825825	-0.00636
0.827438	0.327757	0.827438	0.058374	0.827438	0.001442
0.82905	0.309483	0.82905	0.072584	0.82905	-0.00121
0.830675	0.337312	0.830675	0.081646	0.830675	0.000513
0.832287	0.324359	0.832287	0.078617	0.832287	-0.00242
0.833912	0.327757	0.833912	0.088751	0.833912	-0.00271
0.835537	0.305639	0.835537	0.080574	0.835537	-0.00249
0.837175	0.309483	0.837175	0.079689	0.837175	-0.00056
0.8388	0.319679	0.8388	0.062637	0.8388	-0.00242
0.840437	0.30394	0.840437	0.076148	0.840437	-0.00385
0.842075	0.333273	0.842075	0.082182	0.842075	-0.00049
0.843713	0.320542	0.843713	0.084488	0.843713	-0.00192
0.845362	0.328175	0.845362	0.069556	0.845362	-0.00471
0.847	0.285665	0.847	0.079153	0.847	-0.00242
0.84865	0.326058	0.84865	0.061216	0.84865	-0.00393
0.8503	0.320737	0.8503	0.087679	0.8503	-0.0035
0.851963	0.34007	0.851963	0.084325	0.851963	0.000227
0.853612	0.319038	0.853612	0.073819	0.853612	-0.00242
0.855275	0.330738	0.855275	0.078454	0.855275	-0.003
0.856938	0.320542	0.856938	0.080574	0.856938	-0.00092
0.8586	0.327535	0.8586	0.082368	0.8586	-0.00185
0.860275	0.341992	0.860275	0.069206	0.860275	-0.0035
0.86195	0.306725	0.86195	0.084837	0.86195	-0.00271
0.863625	0.318202	0.863625	0.084674	0.863625	-0.00028
0.8653	0.337312	0.8653	0.086258	0.8653	0.001944
0.866975	0.328816	0.866975	0.098698	0.866975	-0.003
0.868662	0.314163	0.868662	0.07524	0.868662	-0.00443
0.87035	0.3233	0.87035	0.08288	0.87035	-0.00271
0.872037	0.337535	0.872037	0.09143	0.872037	-0.00307
0.873725	0.303327	0.873725	0.07524	0.873725	-0.00257
0.875413	0.320737	0.875413	0.068321	0.875413	-0.00242
0.877113	0.322437	0.877113	0.088215	0.877113	-0.00128
0.878812	0.33202	0.878812	0.078617	0.878812	-0.00156
0.880512	0.343497	0.880512	0.071512	0.880512	-0.00335
0.882225	0.323077	0.882225	0.096042	0.882225	0.000656
0.883937	0.320097	0.883937	0.072235	0.883937	-0.00063
0.88565	0.307979	0.88565	0.086095	0.88565	0.00037
0.887362	0.322242	0.887362	0.073469	0.887362	-0.00214
0.889075	0.334137	0.889075	0.092315	0.889075	-0.00063
0.8908	0.341769	0.8908	0.087516	0.8908	-0.00113
0.892525	0.331797	0.892525	0.081646	0.892525	-0.00479
0.89425	0.325835	0.89425	0.086095	0.89425	-0.00013
0.895975	0.346254	0.895975	0.079689	0.895975	-0.00414
0.897713	0.323941	0.897713	0.077196	0.897713	-0.00156
0.899437	0.320737	0.899437	0.103147	0.899437	-0.003
0.901175	0.327535	0.901175	0.083253	0.901175	-0.00529
0.902925	0.328593	0.902925	0.09765	0.902925	-0.00357
0.904662	0.349653	0.904662	0.075962	0.904662	-0.00214
0.906412	0.344109	0.906412	0.08698	0.906412	-0.00178
0.908162	0.356227	0.908162	0.098185	0.908162	-0.00364
0.909913	0.359626	0.909913	0.082717	0.909913	-0.00128
0.911675	0.351993	0.911675	0.09355	0.911675	-0.00278
0.913425	0.349653	0.913425	0.08521	0.913425	-0.00271
0.915187	0.325835	0.915187	0.084674	0.915187	-0.00228
0.916963	0.34943	0.916963	0.066015	0.916963	-0.00364
0.918725	0.366646	0.918725	0.092315	0.918725	-0.00328
0.9205	0.347508	0.9205	0.085559	0.9205	-0.00278
0.922275	0.335195	0.922275	0.074005	0.922275	-0.00343
0.92405	0.329457	0.92405	0.091593	0.92405	-0.00343
0.925825	0.357091	0.925825	0.082717	0.925825	-0.00321
0.927612	0.343051	0.927612	0.08733	0.927612	-0.00207
0.9294	0.32564	0.9294	0.092664	0.9294	-0.00393
0.931188	0.336672	0.931188	0.07934	0.931188	-0.00486
0.932975	0.349235	0.932975	0.090708	0.932975	-0.00242
0.934775	0.324136	0.934775	0.084674	0.934775	-0.00614
0.936575	0.344973	0.936575	0.097463	0.936575	-0.00393
0.938375	0.339012	0.938375	0.093736	0.938375	-0.00572
0.940175	0.333273	0.940175	0.088751	0.940175	-0.00171
0.941988	0.366228	0.941988	0.091779	0.941988	-0.00264
0.943788	0.336477	0.943788	0.089123	0.943788	-0.00314
0.945612	0.34007	0.945612	0.080225	0.945612	-0.00307
0.947425	0.340934	0.947425	0.102611	0.947425	-0.00514
0.94925	0.343914	0.94925	0.101726	0.94925	-0.00343
0.951063	0.344973	0.951063	0.097463	0.951063	-0.00292
0.952887	0.355587	0.952887	0.087866	0.952887	-0.00278
0.954725	0.34007	0.954725	0.08111	0.954725	-0.00543
0.95655	0.326699	0.95655	0.095157	0.95655	-0.00292
0.958387	0.326281	0.958387	0.081832	0.958387	-0.00335
0.960225	0.360712	0.960225	0.089123	0.960225	-0.00471
0.962075	0.357286	0.962075	0.077569	0.962075	-0.00414
0.963912	0.338594	0.963912	0.094621	0.963912	-0.00221
0.965762	0.344973	0.965762	0.100841	0.965762	-0.0075
0.967613	0.347954	0.967613	0.09942	0.967613	-0.00543
0.969463	0.346672	0.969463	0.083789	0.969463	-0.00228
0.971325	0.353469	0.971325	0.092478	0.971325	-0.00278
0.973188	0.362607	0.973188	0.080761	0.973188	-0.00672
0.97505	0.337312	0.97505	0.091593	0.97505	-0.00357
0.976912	0.35879	0.976912	0.095693	0.976912	-0.00056
0.978787	0.337117	0.978787	0.091965	0.978787	-0.00192
0.980663	0.328593	0.980663	0.076847	0.980663	-0.00171
0.982538	0.331574	0.982538	0.07899	0.982538	-0.00314
0.984412	0.353692	0.984412	0.085909	0.984412	-0.00199
0.9863	0.346449	0.9863	0.082368	0.9863	-0.00579
0.988187	0.357509	0.988187	0.102076	0.988187	-0.004
0.990075	0.326699	0.990075	0.098884	0.990075	-0.00328
0.991962	0.354751	0.991962	0.091057	0.991962	-0.00178
0.993863	0.34241	0.993863	0.090172	0.993863	-0.00428
0.995763	0.353052	0.995763	0.088215	0.995763	-0.00514
0.997662	0.342856	0.997662	0.107946	0.997662	-0.00385
0.999575	0.339012	0.999575	0.09765	0.999575	-0.00457
1.00147	0.344973	1.00147	0.102262	1.00147	-0.00529
1.00339	0.364529	1.00339	0.097463	1.00339	-0.00443
1.0053	0.352829	1.0053	0.088937	1.0053	-0.00135
1.00723	0.357509	1.00723	0.097999	1.00723	-0.00142
1.00915	0.336894	1.00915	0.09765	1.00915	-0.00185
1.01108	0.352634	1.01108	0.105453	1.01108	-0.00328
1.013	0.344332	1.013	0.091243	1.013	-0.00443
1.01493	0.347954	1.01493	0.104032	1.01493	-0.00092
1.01686	0.342215	1.01686	0.092851	1.01686	-0.00207
1.0188	0.338594	1.0188	0.097813	1.0188	-0.00242
1.02075	0.368986	1.02075	0.100305	1.02075	-0.00099
1.02269	0.350294	1.02269	0.083603	1.02269	-0.00579
1.02464	0.361548	1.02464	0.090708	1.02464	-0.00271
1.02659	0.337953	1.02659	0.09942	1.02659	-0.00543
1.02855	0.353887	1.02855	0.088937	1.02855	-0.00357
1.0305	0.358985	1.0305	0.08288	1.0305	-0.00393
1.03246	0.346672	1.03246	0.095343	1.03246	-0.0055
1.03443	0.365169	1.03443	0.088588	1.03443	-0.00428
1.0364	0.360267	1.0364	0.089822	1.0364	-0.00586
1.03838	0.390018	1.03838	0.102448	1.03838	-0.00443
1.04035	0.341992	1.04035	0.110625	1.04035	-0.003
1.04233	0.352829	1.04233	0.092478	1.04233	-0.00257
1.0443	0.352829	1.0443	0.113467	1.0443	-0.00192
1.04629	0.356032	1.04629	0.089636	1.04629	-0.00586
1.04827	0.367509	1.04827	0.094807	1.04827	-0.00156
1.05027	0.364111	1.05027	0.102448	1.05027	-0.0075
1.05226	0.360712	1.05226	0.098535	1.05226	-0.00135
1.05426	0.354333	1.05426	0.076847	1.05426	-0.00292
1.05626	0.378986	1.05626	0.094621	1.05626	-0.00514
1.05827	0.353469	1.05827	0.092664	1.05827	-0.00643
1.06027	0.358372	1.06027	0.099071	1.06027	-0.00522
1.06229	0.38024	1.06229	0.087679	1.06229	-0.00443
1.06431	0.372162	1.06431	0.091243	1.06431	-0.00235
1.06632	0.339012	1.06632	0.104219	1.06632	-0.00443
1.06835	0.360267	1.06835	0.084837	1.06835	0.00216
1.07037	0.364724	1.07037	0.102448	1.07037	-0.00214
1.0724	0.360712	1.0724	0.100841	1.0724	-0.00121
1.07444	0.371326	1.07444	0.104755	1.07444	-0.00393
1.07648	0.366005	1.07648	0.104568	1.07648	0.003304
1.07851	0.34943	1.07851	0.109018	1.07851	-0.00335
1.08056	0.36113	1.08056	0.092129	1.08056	-0.00443
1.0826	0.358985	1.0826	0.104219	1.0826	-0.00357
1.08465	0.361771	1.08465	0.104405	1.08465	-0.00042
1.08671	0.354751	1.08671	0.096392	1.08671	-0.00314
1.08876	0.351993	1.08876	0.108831	1.08876	-0.00536
1.09082	0.384725	1.09082	0.107247	1.09082	-0.00643
1.09289	0.347954	1.09289	0.084325	1.09289	-0.00221
1.09496	0.337953	1.09496	0.093899	1.09496	-0.00493
1.09703	0.36113	1.09703	0.114352	1.09703	-0.00543
1.0991	0.355169	1.0991	0.110625	1.0991	-0.00328
1.10119	0.35645	1.10119	0.09765	1.10119	-0.00493
1.10326	0.373025	1.10326	0.103869	1.10326	-0.00314
1.10535	0.344332	1.10535	0.104568	1.10535	-0.00629
1.10744	0.356032	1.10744	0.095856	1.10744	-0.00278
1.10954	0.389823	1.10954	0.10741	1.10954	-0.00142
1.11162	0.367704	1.11162	0.100305	1.11162	-0.00207
1.11372	0.3779	1.11372	0.0932	1.11372	-0.00536
1.11584	0.365169	1.11584	0.103334	1.11584	-0.00271
1.11794	0.380686	1.11794	0.101027	1.11794	-0.00085
1.12005	0.378123	1.12005	0.116472	1.12005	-0.00214
1.12216	0.359208	1.12216	0.100655	1.12216	-0.00321
1.12427	0.353692	1.12427	0.103869	1.12427	-0.00522
1.1264	0.33202	1.1264	0.117893	1.1264	-0.00378
1.12853	0.377064	1.12853	0.115587	1.12853	-0.00693
1.13065	0.380686	1.13065	0.116123	1.13065	-0.00035
1.13279	0.367927	1.13279	0.106874	1.13279	-0.00579
1.13493	0.38024	1.13493	0.105826	1.13493	-0.0002
1.13706	0.370462	1.13706	0.10741	1.13706	-0.00178
1.13921	0.378986	1.13921	0.106362	1.13921	-0.00207
1.14135	0.384279	1.14135	0.077569	1.14135	-0.00471
1.1435	0.378986	1.1435	0.102448	1.1435	-0.00407
1.14566	0.368986	1.14566	0.113094	1.14566	-0.00321
1.14781	0.392163	1.14781	0.107597	1.14781	-0.00192
1.14997	0.378986	1.14997	0.091779	1.14997	-0.00622
1.15214	0.364724	1.15214	0.112395	1.15214	-0.00321
1.15431	0.400436	1.15431	0.108482	1.15431	-0.0055
1.15649	0.370462	1.15649	0.096229	1.15649	-0.00393
1.15866	0.371549	1.15866	0.094435	1.15866	-0.00271
1.16084	0.388541	1.16084	0.113281	1.16084	-0.00464
1.16303	0.381521	1.16303	0.092315	1.16303	-0.00514
1.16521	0.371967	1.16521	0.091593	1.16521	-0.00414
1.1674	0.409379	1.1674	0.105989	1.1674	-0.00207
1.1696	0.386619	1.1696	0.116309	1.1696	-0.00457
1.1718	0.387678	1.1718	0.107783	1.1718	-0.00221
1.174	0.414031	1.174	0.105826	1.174	-0.00207
1.1762	0.384279	1.1762	0.110439	1.1762	-0.00514
1.17841	0.376841	1.17841	0.107061	1.17841	-0.00149
1.18062	0.394503	1.18062	0.108831	1.18062	-0.00307
1.18285	0.374307	1.18285	0.107247	1.18285	-0.00421
1.18506	0.389377	1.18506	0.112745	1.18506	-0.00722
1.18729	0.388764	1.18729	0.106176	1.18729	-0.00285
1.18953	0.375588	1.18953	0.106525	1.18953	-0.00249
1.19175	0.390881	1.19175	0.106176	1.19175	-0.00307
1.19399	0.388959	1.19399	0.109367	1.19399	-0.00235
1.19623	0.376646	1.19623	0.103869	1.19623	-0.00292
1.19848	0.408515	1.19848	0.10119	1.19848	-0.00264
1.20072	0.40364	1.20072	0.100305	1.20072	-0.00142
1.20298	0.398319	1.20298	0.103497	1.20298	-0.00328
1.20522	0.399378	1.20522	0.106176	1.20522	-0.00443
1.20749	0.42977	1.20749	0.107597	1.20749	-0.00214
1.20975	0.389182	1.20975	0.110974	1.20975	-0.00522
1.21201	0.38258	1.21201	0.121271	1.21201	-0.00085
1.21429	0.397901	1.21429	0.124835	1.21429	-0.00414
1.21656	0.385784	1.21656	0.113816	1.21656	-0.00113
1.21884	0.408738	1.21884	0.106711	1.21884	-0.003
1.22113	0.391104	1.22113	0.105989	1.22113	-0.00536
1.22341	0.384279	1.22341	0.148479	1.22341	-0.00536
1.2257	0.387483	1.2257	0.107597	1.2257	-0.00479
1.228	0.389377	1.228	0.114352	1.228	-0.00464
1.2303	0.401495	1.2303	0.094807	1.2303	-0.00414
1.2326	0.373889	1.2326	0.100142	1.2326	-0.00457
1.2349	0.386201	1.2349	0.110089	1.2349	-0.00271
1.23721	0.392999	1.23721	0.115237	1.23721	-0.00493
1.23952	0.390881	1.23952	0.127863	1.23952	-0.00529
1.24185	0.408515	1.24185	0.105453	1.24185	-0.00614
1.24416	0.394503	1.24416	0.124835	1.24416	-0.00543
1.24649	0.40364	1.24649	0.118965	1.24649	-0.00572
1.24882	0.408738	1.24882	0.097114	1.24882	-0.00428
1.25115	0.414031	1.25115	0.105989	1.25115	-0.00271
1.25349	0.374307	1.25349	0.103334	1.25349	-0.00335
1.25584	0.402554	1.25584	0.116845	1.25584	-0.00693
1.25818	0.401495	1.25818	0.115051	1.25818	-0.00529
1.26052	0.425508	1.26052	0.135667	1.26052	-0.00371
1.26289	0.415535	1.26289	0.107247	1.26289	-0.00214
1.26524	0.404281	1.26524	0.102262	1.26524	-0.00235
1.2676	0.395756	1.2676	0.123228	1.2676	-0.00557
1.26996	0.404894	1.26996	0.099956	1.26996	-0.00207
1.27234	0.407679	1.27234	0.113281	1.27234	-0.00371
1.27471	0.410214	1.27471	0.117893	1.27471	-0.00658
1.27709	0.400854	1.27709	0.130705	1.27709	-0.00285
1.27947	0.402776	1.27947	0.126442	1.27947	-0.00335
1.28186	0.395756	1.28186	0.128562	1.28186	-0.00221
1.28425	0.41807	1.28425	0.121108	1.28425	-0.0035
1.28664	0.410437	1.28664	0.115051	1.28664	-0.00572
1.28904	0.417875	1.28904	0.118429	1.28904	-0.00586
1.29144	0.393862	1.29144	0.117008	1.29144	-0.00572
1.29385	0.397679	1.29385	0.127327	1.29385	-0.00257
1.29626	0.390881	1.29626	0.118801	1.29626	-0.00414
1.29867	0.418293	1.29867	0.126605	1.29867	-0.00436
1.30109	0.408738	1.30109	0.112395	1.30109	-0.00414
1.30351	0.385366	1.30351	0.113816	1.30351	-0.00421
1.30594	0.422555	1.30594	0.094621	1.30594	-0.00357
1.30838	0.440188	1.30838	0.112931	1.30838	-0.00557
1.31081	0.403417	1.31081	0.110252	1.31081	-0.0035
1.31325	0.409796	1.31325	0.106176	1.31325	-0.0045
1.31569	0.404894	1.31569	0.115237	1.31569	-0.00164
1.31814	0.413195	1.31814	0.133198	1.31814	-0.00207
1.32059	0.395756	1.32059	0.135667	1.32059	-0.00264
1.32305	0.413836	1.32305	0.12395	1.32305	-0.00457
1.32551	0.422973	1.32551	0.12572	1.32551	-0.00493
1.32798	0.422109	1.32798	0.116472	1.32798	-0.00436
1.33044	0.416816	1.33044	0.130705	1.33044	-0.00586
1.33291	0.407234	1.33291	0.137274	1.33291	-0.00579
1.33539	0.426371	1.33539	0.118079	1.33539	-0.00407
1.33788	0.414894	1.33788	0.11985	1.33788	-0.00522
1.34036	0.421691	1.34036	0.110252	1.34036	-0.00378
1.34285	0.426789	1.34285	0.112046	1.34285	-0.00672
1.34534	0.428934	1.34534	0.10564	1.34534	-0.00221
1.34784	0.414254	1.34784	0.114352	1.34784	-0.00493
1.35034	0.413836	1.35034	0.102448	1.35034	-0.00514
1.35285	0.436149	1.35285	0.116472	1.35285	-0.00249
1.35536	0.411719	1.35536	0.115051	1.35536	-0.00629
1.35787	0.404894	1.35787	0.124299	1.35787	-0.00314
1.3604	0.426789	1.3604	0.12572	1.3604	-0.00493
1.36291	0.426148	1.36291	0.107783	1.36291	-0.00385
1.36545	0.414476	1.36545	0.114352	1.36545	-0.00171
1.36797	0.414476	1.36797	0.117544	1.36797	-0.006
1.37051	0.410019	1.37051	0.102611	1.37051	-0.01008
1.37306	0.390241	1.37306	0.124299	1.37306	-0.00929
1.3756	0.395561	1.3756	0.116309	1.3756	-0.00328
1.37815	0.417457	1.37815	0.129284	1.37815	-0.00428
1.38071	0.425313	1.38071	0.133547	1.38071	-0.00436
1.38326	0.416176	1.38326	0.138695	1.38326	-0.00643
1.38583	0.428934	1.38583	0.1236	1.38583	-0.005
1.3884	0.421496	1.3884	0.132662	1.3884	-0.00457
1.39096	0.404699	1.39096	0.124485	1.39096	-0.00486
1.39354	0.426371	1.39354	0.12607	1.39354	-0.00479
1.39612	0.425508	1.39612	0.139953	1.39612	-0.00242
1.39871	0.429993	1.39871	0.142795	1.39871	-0.00614
1.4013	0.460385	1.4013	0.130868	1.4013	-0.00407
1.40389	0.427235	1.40389	0.118801	1.40389	-0.00529
1.40649	0.429993	1.40649	0.12572	1.40649	-0.00479
1.40909	0.408097	1.40909	0.127327	1.40909	-0.006
1.4117	0.421914	1.4117	0.11738	1.4117	-0.00407
1.41431	0.441024	1.41431	0.120921	1.41431	-0.00156
1.41692	0.409574	1.41692	0.136203	1.41692	-0.00529
1.41955	0.433168	1.41955	0.133198	1.41955	-0.00629
1.42218	0.427235	1.42218	0.126792	1.42218	-0.00264
1.4248	0.424031	1.4248	0.123763	1.4248	-0.00414
1.42744	0.412554	1.42744	0.147944	1.42744	-0.006
1.43008	0.429129	1.43008	0.128399	1.43008	-0.00543
1.43271	0.444646	1.43271	0.1195	1.43271	-0.00292
1.43536	0.452501	1.43536	0.129447	1.43536	-0.00493
1.43801	0.42743	1.43801	0.130519	1.43801	-0.00514
1.44068	0.429129	1.44068	0.121271	1.44068	-0.00357
1.44333	0.418933	1.44333	0.124299	1.44333	-0.00421
1.446	0.42977	1.446	0.136576	1.446	-0.00414
1.44866	0.43679	1.44866	0.133198	1.44866	-0.00378
1.45134	0.435286	1.45134	0.127327	1.45134	-0.00328
1.45403	0.443587	1.45403	0.133547	1.45403	-0.00607
1.4567	0.431692	1.4567	0.109553	1.4567	-0.0045
1.45939	0.433391	1.45939	0.135853	1.45939	-0.00128
1.46209	0.41807	1.46209	0.139581	1.46209	-0.00013
1.46477	0.426789	1.46477	0.134246	1.46477	-0.00443
1.46749	0.404058	1.46749	0.122878	1.46749	-0.00407
1.47019	0.444228	1.47019	0.133361	1.47019	-0.00142
1.4729	0.440606	1.4729	0.128562	1.4729	-0.00328
1.47561	0.443364	1.47561	0.117194	1.47561	-0.00257
1.47834	0.451888	1.47834	0.132289	1.47834	-0.0035
1.48106	0.419574	1.48106	0.129447	1.48106	-0.00335
1.48379	0.444005	1.48379	0.13159	1.48379	-0.0045
1.48653	0.452724	1.48653	0.133011	1.48653	-0.00579
1.48926	0.454841	1.48926	0.137274	1.48926	0.000583
1.49201	0.444868	1.49201	0.136203	1.49201	-0.00708
1.49475	0.419574	1.49475	0.131241	1.49475	-0.00221
1.49751	0.431887	1.49751	0.136925	1.49751	-0.00679
1.50026	0.443587	1.50026	0.134968	1.50026	-0.00729
1.50303	0.471416	1.50303	0.123064	1.50303	-0.00693
1.5058	0.463143	1.5058	0.139767	1.5058	-0.00414
1.50856	0.445927	1.50856	0.132126	1.50856	-0.00357
1.51135	0.445704	1.51135	0.133011	1.51135	-0.00729
1.51412	0.444005	1.51412	0.139767	1.51412	-0.00171
1.51691	0.439771	1.51691	0.142609	1.51691	-0.00292
1.5197	0.442306	1.5197	0.144566	1.5197	-0.00493
1.5225	0.446568	1.5225	0.145102	1.5225	-0.0055
1.5253	0.422332	1.5253	0.144379	1.5253	-0.00271
1.5281	0.438684	1.5281	0.115587	1.5281	-0.00471
1.53091	0.442946	1.53091	0.139581	1.53091	-0.00514
1.53373	0.449548	1.53373	0.148293	1.53373	-0.00385
1.53655	0.438684	1.53655	0.123228	1.53655	-0.00693
1.53937	0.466318	1.53937	0.149528	1.53937	-0.004
1.5422	0.476737	1.5422	0.132476	1.5422	-0.00658
1.54504	0.461443	1.54504	0.142423	1.54504	-0.00522
1.54788	0.459326	1.54788	0.129983	1.54788	-0.00156
1.55071	0.458685	1.55071	0.145637	1.55071	-0.00808
1.55356	0.459103	1.55356	0.150972	1.55356	-0.00743
1.55641	0.470358	1.55641	0.13781	1.55641	-0.0075
1.55928	0.46824	1.55928	0.121993	1.55928	-0.00493
1.56214	0.433391	1.56214	0.126978	1.56214	-0.003
1.56501	0.474397	1.56501	0.133011	1.56501	-0.00121
1.56788	0.455705	1.56788	0.146523	1.56788	-0.00443
1.57076	0.461443	1.57076	0.149714	1.57076	-0.00414
1.57364	0.463365	1.57364	0.152556	1.57364	-0.00214
1.57652	0.464619	1.57652	0.144216	1.57652	-0.00743
1.57942	0.455482	1.57942	0.145637	1.57942	-0.00156
1.58231	0.453588	1.58231	0.144752	1.58231	-0.0035
1.58522	0.459326	1.58522	0.13816	1.58522	-0.00443
1.58812	0.458685	1.58812	0.154862	1.58812	-0.00564
1.59104	0.44615	1.59104	0.128562	1.59104	-0.00364
1.59395	0.482475	1.59395	0.138346	1.59395	-0.00156
1.59687	0.4776	1.59687	0.166417	1.59687	-0.00614
1.5998	0.478436	1.5998	0.11985	1.5998	-0.00822
1.60274	0.473979	1.60274	0.127327	1.60274	-0.00385
1.60567	0.45654	1.60567	0.155934	1.60567	-0.00507
1.60861	0.476542	1.60861	0.140303	1.60861	-0.0055
1.61156	0.472057	1.61156	0.140839	1.61156	-0.00385
1.61451	0.478018	1.61451	0.145102	1.61451	-0.00479
1.61748	0.46526	1.61748	0.12982	1.61748	-0.00414
1.62044	0.455482	1.62044	0.141887	1.62044	-0.00343
1.6234	0.45824	1.6234	0.145265	1.6234	-0.00564
1.62637	0.463783	1.62637	0.131404	1.62637	-0.00643
1.62935	0.469522	1.62935	0.144216	1.62935	-0.00385
1.63234	0.456763	1.63234	0.142609	1.63234	-0.00436
1.63532	0.475901	1.63532	0.138882	1.63532	-0.00643
1.63831	0.451025	1.63831	0.160034	1.63831	-0.00715
1.64131	0.487378	1.64131	0.157355	1.64131	-0.00414
1.64431	0.480999	1.64431	0.149365	1.64431	-0.00514
1.64733	0.506934	1.64733	0.147058	1.64733	-0.00443
1.65034	0.474815	1.65034	0.143844	1.65034	-0.00371
1.65335	0.474202	1.65335	0.130356	1.65335	-0.00385
1.65638	0.474397	1.65638	0.155934	1.65638	-0.00536
1.65941	0.482475	1.65941	0.141537	1.65941	-0.00557
1.66244	0.46058	1.66244	0.131777	1.66244	-0.0045
1.66548	0.463143	1.66548	0.149178	1.66548	-0.00536
1.66852	0.477378	1.66852	0.158962	1.66852	-0.00464
1.67157	0.457181	1.67157	0.137997	1.67157	-0.00672
1.67463	0.4559	1.67463	0.16856	1.67463	-0.00514
1.67769	0.476737	1.67769	0.136203	1.67769	-0.00622
1.68075	0.459326	1.68075	0.145265	1.68075	-0.00214
1.68383	0.476542	1.68383	0.163225	1.68383	-0.00321
1.6869	0.458463	1.6869	0.143494	1.6869	-0.00614
1.68998	0.480999	1.68998	0.155584	1.68998	-0.00965
1.69306	0.47462	1.69306	0.161268	1.69306	-0.00479
1.69615	0.488632	1.69615	0.159661	1.69615	-0.00693
1.69925	0.489495	1.69925	0.14403	1.69925	-0.00421
1.70235	0.471221	1.70235	0.153278	1.70235	-0.00679
1.70546	0.486933	1.70546	0.1458	1.70546	-0.00529
1.70858	0.487796	1.70858	0.152393	1.70858	-0.00514
1.71169	0.45888	1.71169	0.157192	1.71169	-0.00543
1.71481	0.478659	1.71481	0.138346	1.71481	-0.00507
1.71794	0.484593	1.71794	0.152742	1.71794	-0.00901
1.72108	0.475455	1.72108	0.143494	1.72108	-0.00922
1.72421	0.501808	1.72421	0.147944	1.72421	-0.00414
1.72735	0.489495	1.72735	0.161804	1.72735	-0.004
1.7305	0.485456	1.7305	0.140303	1.7305	-0.00729
1.73366	0.470998	1.73366	0.16057	1.73366	-0.00536
1.73682	0.491418	1.73682	0.157005	1.73682	-0.0007
1.73999	0.492894	1.73999	0.159661	1.73999	-0.00207
1.74316	0.473338	1.74316	0.150786	1.74316	-0.00457
1.74634	0.483534	1.74634	0.158962	1.74634	-0.00343
1.74951	0.484815	1.74951	0.131777	1.74951	-0.00471
1.7527	0.49905	1.7527	0.159661	1.7527	-0.00343
1.7559	0.465065	1.7559	0.160383	1.7559	-0.00493
1.7591	0.468463	1.7591	0.152393	1.7591	-0.00164
1.7623	0.480135	1.7623	0.162689	1.7623	-0.00242
1.76551	0.496292	1.76551	0.168024	1.76551	-0.00385
1.76873	0.477155	1.76873	0.148293	1.76873	-0.006
1.77194	0.471639	1.77194	0.147221	1.77194	-0.00228
1.77516	0.478241	1.77516	0.147058	1.77516	-0.00701
1.7784	0.486933	1.7784	0.152556	1.7784	-0.0065
1.78164	0.49607	1.78164	0.153628	1.78164	-0.0055
1.78488	0.450607	1.78488	0.160197	1.78488	-0.00622
1.78813	0.501195	1.78813	0.150599	1.78813	-0.00421
1.79138	0.475038	1.79138	0.178856	1.79138	-0.00235
1.79464	0.499496	1.79464	0.161991	1.79464	-0.00529
1.7979	0.500109	1.7979	0.159125	1.7979	-0.00564
1.80117	0.498855	1.80117	0.161804	1.80117	-0.00421
1.80445	0.50309	1.80445	0.148107	1.80445	-0.00292
1.80772	0.497351	1.80772	0.167139	1.80772	-0.00536
1.81101	0.503312	1.81101	0.167302	1.81101	-0.00736
1.8143	0.479077	1.8143	0.158962	1.8143	-0.00593
1.8176	0.513285	1.8176	0.16057	1.8176	-0.00471
1.82091	0.50607	1.82091	0.163924	1.82091	-0.0055
1.82421	0.485874	1.82421	0.163225	1.82421	-0.00443
1.82753	0.489913	1.82753	0.156283	1.82753	-0.00536
1.83085	0.502031	1.83085	0.173894	1.83085	-0.00665
1.83417	0.483757	1.83417	0.155049	1.83417	-0.00443
1.83751	0.51245	1.83751	0.155584	1.83751	-0.0045
1.84085	0.499273	1.84085	0.16446	1.84085	-0.00257
1.84419	0.496515	1.84419	0.160197	1.84419	-0.00378
1.84754	0.513926	1.84754	0.178693	1.84754	-0.00522
1.85089	0.49671	1.85089	0.158077	1.85089	-0.00557
1.85425	0.491195	1.85425	0.159847	1.85425	-0.00314
1.85761	0.505652	1.85761	0.172101	1.85761	-0.00493
1.86099	0.516266	1.86099	0.172823	1.86099	-0.00507
1.86436	0.517547	1.86436	0.166603	1.86436	-0.004
1.86775	0.466318	1.86775	0.165531	1.86775	-0.0065
1.87114	0.520305	1.87114	0.152207	1.87114	-0.00672
1.87454	0.489273	1.87454	0.158426	1.87454	-0.00149
1.87794	0.512867	1.87794	0.167675	1.87794	-0.00679
1.88134	0.507352	1.88134	0.168373	1.88134	-0.00471
1.88475	0.489273	1.88475	0.176387	1.88475	-0.00586
1.88818	0.500555	1.88818	0.161804	1.88818	-0.00801
1.8916	0.505652	1.8916	0.17033	1.8916	-0.00665
1.89503	0.51543	1.89503	0.154699	1.89503	-0.00479
1.89846	0.512227	1.89846	0.169794	1.89846	-0.00701
1.9019	0.503953	1.9019	0.179043	1.9019	-0.00586
1.90535	0.514149	1.90535	0.175315	1.90535	-0.004
1.9088	0.496292	1.9088	0.165531	1.9088	-0.00471
1.91226	0.507547	1.91226	0.178856	1.91226	-0.00407
1.91572	0.51309	1.91572	0.164297	1.91572	-0.00457
1.9192	0.493535	1.9192	0.170517	1.9192	-0.00407
1.92268	0.544959	1.92268	0.181349	1.92268	-0.00471
1.92615	0.529025	1.92615	0.166067	1.92615	-0.004
1.92964	0.519024	1.92964	0.173708	1.92964	-0.00228
1.93314	0.528802	1.93314	0.167838	1.93314	-0.00228
1.93664	0.505847	1.93664	0.163924	1.93664	-0.00672
1.94014	0.514985	1.94014	0.162154	1.94014	-0.00858
1.94365	0.521364	1.94365	0.157005	1.94365	-0.00722
1.94718	0.51245	1.94718	0.15202	1.94718	-0.00364
1.9507	0.516684	1.9507	0.168909	1.9507	-0.00364
1.95422	0.548162	1.95422	0.173522	1.95422	-0.00436
1.95776	0.52181	1.95776	0.169981	1.95776	-0.00479
1.96131	0.538384	1.96131	0.158962	1.96131	-0.0098
1.96485	0.522868	1.96485	0.17033	1.96485	-0.00557
1.96841	0.502449	1.96841	0.17443	1.96841	-0.00436
1.97197	0.501808	1.97197	0.168723	1.97197	-0.00643
1.97554	0.50777	1.97554	0.183841	1.97554	-0.00264
1.97911	0.527966	1.97911	0.169096	1.97911	-0.00235
1.98269	0.515848	1.98269	0.182956	1.98269	-0.00586
1.98627	0.499691	1.98627	0.170167	1.98627	-0.00729
1.98986	0.517325	1.98986	0.176899	1.98986	-0.00693
1.99346	0.501195	1.99346	0.184727	1.99346	-0.00486
1.99706	0.51011	1.99706	0.177435	1.99706	-0.00693
2.00067	0.519887	2.00067	0.18899	2.00067	-0.00378
2.00429	0.50777	2.00429	0.187219	2.00429	-0.00801
2.00791	0.514149	2.00791	0.173359	2.00791	-0.00815
2.01154	0.542842	2.01154	0.173894	2.01154	-0.00722
2.01518	0.524762	2.01518	0.165182	2.01518	-0.00765
2.01881	0.521169	2.01881	0.163039	2.01881	-0.00307
2.02246	0.550057	2.02246	0.196095	2.02246	-0.00614
2.02611	0.523286	2.02611	0.179578	2.02611	-0.00507
2.02977	0.526044	2.02977	0.165531	2.02977	-0.00393
2.03344	0.548803	2.03344	0.188827	2.03344	-0.00572
2.03711	0.51309	2.03711	0.180999	2.03711	-0.00199
2.04079	0.514372	2.04079	0.191832	2.04079	-0.00765
2.04448	0.556854	2.04448	0.167488	2.04448	-0.00665
2.04816	0.542201	2.04816	0.177435	2.04816	-0.00371
2.05185	0.533705	2.05185	0.184377	2.05185	-0.00822
2.05556	0.50075	2.05556	0.169794	2.05556	-0.00614
2.05926	0.520723	2.05926	0.196467	2.05926	-0.00486
2.06299	0.523704	2.06299	0.181186	2.06299	-0.01123
2.0667	0.539861	2.0667	0.18242	2.0667	-0.00421
2.07044	0.553037	2.07044	0.193788	2.07044	-0.00701
2.07416	0.524985	2.07416	0.184377	2.07416	-0.00636
2.07791	0.553455	2.07791	0.193253	2.07791	-0.00557
2.08165	0.511168	2.08165	0.188291	2.08165	-0.00564
2.08541	0.525626	2.08541	0.189525	2.08541	-0.00715
2.08917	0.532646	2.08917	0.188827	2.08917	-0.00614
2.09294	0.541337	2.09294	0.186497	2.09294	-0.00672
2.09671	0.523927	2.09671	0.191482	2.09671	-0.00643
2.10049	0.543064	2.10049	0.199659	2.10049	-0.00343
2.10427	0.559417	2.10427	0.186683	2.10427	-0.00579
2.10806	0.540724	2.10806	0.177971	2.10806	-0.00199
2.11186	0.548803	2.11186	0.195582	2.11186	-0.00715
2.11567	0.549862	2.11567	0.180277	2.11567	-0.00708
2.11947	0.540084	2.11947	0.169794	2.11947	-0.00593
2.1233	0.557717	2.1233	0.195396	2.1233	-0.00522
2.12713	0.534122	2.12713	0.175315	2.12713	-0.00643
2.13095	0.551115	2.13095	0.192717	2.13095	-0.004
2.13479	0.537521	2.13479	0.200544	2.13479	-0.0075
2.13864	0.567272	2.13864	0.195396	2.13864	-0.00629
2.14249	0.549416	2.14249	0.17832	2.14249	-0.00529
2.14635	0.546658	2.14635	0.204807	2.14635	-0.00643
2.15021	0.548803	2.15021	0.189875	2.15021	-0.00464
2.15407	0.547076	2.15407	0.198587	2.15407	-0.004
2.15795	0.560057	2.15795	0.183655	2.15795	-0.00708
2.16184	0.535822	2.16184	0.192018	2.16184	-0.00564
2.16572	0.553901	2.16572	0.199123	2.16572	-0.00758
2.16963	0.542842	2.16963	0.186683	2.16963	-0.00672
2.17353	0.539861	2.17353	0.199123	2.17353	-0.003
2.17744	0.55092	2.17744	0.197166	2.17744	-0.0045
2.18136	0.551115	2.18136	0.17068	2.18136	-0.0055
2.18528	0.541142	2.18528	0.210328	2.18528	-0.005
2.18921	0.552814	2.18921	0.214754	2.18921	-0.00464
2.19315	0.568136	2.19315	0.198774	2.19315	-0.00736
2.19709	0.543677	2.19709	0.184191	2.19709	-0.00672
2.20104	0.53922	2.20104	0.193253	2.20104	-0.00407
2.205	0.567495	2.205	0.178507	2.205	-0.00514
2.20896	0.560057	2.20896	0.185798	2.20896	-0.00536
2.21294	0.561979	2.21294	0.193975	2.21294	-0.00443
2.21691	0.566632	2.21691	0.203223	2.21691	-0.00629
2.2209	0.562174	2.2209	0.190061	2.2209	-0.00557
2.22489	0.561534	2.22489	0.17655	2.22489	-0.0035
2.22889	0.558358	2.22889	0.20073	2.22889	-0.00729
2.23289	0.562174	2.23289	0.182956	2.23289	-0.00199
2.2369	0.564292	2.2369	0.196095	2.2369	-0.00493
2.24091	0.565378	2.24091	0.190597	2.24091	-0.00722
2.24494	0.573457	2.24494	0.205343	2.24494	-0.00436
2.24898	0.58875	2.24898	0.205692	2.24898	-0.00214
2.25301	0.561757	2.25301	0.190946	2.25301	-0.00629
2.25706	0.573234	2.25706	0.191669	2.25706	-0.00758
2.26111	0.539443	2.26111	0.213519	2.26111	-0.00586
2.26518	0.564292	2.26518	0.203037	2.26518	-0.00929
2.26924	0.577691	2.26924	0.197702	2.26924	-0.00393
2.27331	0.566019	2.27331	0.197516	2.27331	-0.00643
2.27739	0.573651	2.27739	0.197166	2.27739	-0.00765
2.28148	0.570476	2.28148	0.220461	2.28148	-0.00772
2.28557	0.575991	2.28557	0.192367	2.28557	-0.00758
2.28967	0.580254	2.28967	0.219926	2.28967	-0.00672
2.29379	0.57003	2.29379	0.213869	2.29379	-0.00579
2.2979	0.581089	2.2979	0.180464	2.2979	-0.00507
2.30203	0.583847	2.30203	0.198051	2.30203	-0.00758
2.30615	0.560893	2.30615	0.214591	2.30615	-0.0075
2.31029	0.566632	2.31029	0.207113	2.31029	-0.00629
2.31442	0.593848	2.31442	0.194511	2.31442	-0.00479
2.31857	0.577273	2.31857	0.202687	2.31857	-0.00729
2.32274	0.584488	2.32274	0.197888	2.32274	-0.0055
2.3269	0.565796	2.3269	0.196817	2.3269	-0.01073
2.33107	0.580449	2.33107	0.216897	2.33107	-0.00572
2.33525	0.576855	2.33525	0.220461	2.33525	-0.00844
2.33944	0.581953	2.33944	0.206414	2.33944	-0.00493
2.34364	0.579613	2.34364	0.210491	2.34364	-0.00758
2.34784	0.580671	2.34784	0.215826	2.34784	-0.00586
2.35204	0.577691	2.35204	0.218854	2.35204	-0.00844
2.35625	0.583011	2.35625	0.191832	2.35625	-0.00529
2.36048	0.590867	2.36048	0.197353	2.36048	-0.00844
2.3647	0.588109	2.3647	0.18864	2.3647	-0.00586
2.36894	0.576632	2.36894	0.207649	2.36894	-0.00522
2.37319	0.597246	2.37319	0.202151	2.37319	-0.00837
2.37744	0.592789	2.37744	0.232179	2.37744	-0.0065
2.38169	0.596829	2.38169	0.208022	2.38169	-0.00557
2.38596	0.597469	2.38596	0.190248	2.38596	-0.00658
2.39022	0.584488	2.39022	0.228265	2.39022	-0.00922
2.39451	0.574933	2.39451	0.212098	2.39451	-0.00464
2.3988	0.592789	2.3988	0.209256	2.3988	-0.00672
2.40309	0.601509	2.40309	0.205343	2.40309	-0.00708
2.40739	0.594071	2.40739	0.191482	2.40739	-0.00672
2.4117	0.597024	2.4117	0.22151	2.4117	-0.00844
2.41601	0.585546	2.41601	0.217969	2.41601	-0.00937
2.42034	0.591285	2.42034	0.201802	2.42034	-0.00629
2.42467	0.594266	2.42467	0.203223	2.42467	-0.00743
2.42901	0.583206	2.42901	0.218132	2.42901	-0.00629
2.43336	0.605966	2.43336	0.205692	2.43336	-0.00622
2.43771	0.585992	2.43771	0.21529	2.43771	-0.00385
2.44208	0.591508	2.44208	0.22526	2.44208	-0.00958
2.44644	0.588945	2.44644	0.219926	2.44644	-0.006
2.45081	0.60786	2.45081	0.206228	2.45081	-0.00801
2.4552	0.597887	2.4552	0.212285	2.4552	-0.00529
2.45959	0.616384	2.45959	0.221882	2.45959	-0.00815
2.46399	0.579195	2.46399	0.209256	2.46399	-0.00715
2.46839	0.596829	2.46839	0.22116	2.46839	-0.00471
2.4728	0.603403	2.4728	0.218132	2.4728	-0.00529
2.47723	0.587691	2.47723	0.213869	2.47723	-0.00464
2.48165	0.588109	2.48165	0.209792	2.48165	-0.00443
2.48609	0.585992	2.48609	0.218318	2.48609	-0.00493
2.49053	0.597246	2.49053	0.219926	2.49053	-0.00614
2.49499	0.599169	2.49499	0.209606	2.49499	-0.00443
2.49944	0.59343	2.49944	0.217969	2.49944	-0.00786
2.5039	0.6102	2.5039	0.22561	2.5039	-0.00837
2.50837	0.600422	2.50837	0.222418	2.50837	-0.00693
2.51286	0.596411	2.51286	0.222232	2.51286	-0.0045
2.51735	0.590031	2.51735	0.212984	2.51735	-0.00486
2.52185	0.590449	2.52185	0.229873	2.52185	-0.00385
2.52635	0.599364	2.52635	0.222045	2.52635	-0.00772
2.53086	0.607442	2.53086	0.243384	2.53086	-0.00786
2.53538	0.595547	2.53538	0.224189	2.53538	-0.00801
2.53991	0.619978	2.53991	0.220461	2.53991	-0.00385
2.54444	0.589809	2.54444	0.214754	2.54444	-0.00607
2.54899	0.629756	2.54899	0.234136	2.54899	-0.006
2.55354	0.611899	2.55354	0.225074	2.55354	-0.00514
2.55809	0.61254	2.55809	0.220811	2.55809	-0.00278
2.56266	0.636358	2.56266	0.232365	2.56266	-0.00636
2.56724	0.597887	2.56724	0.222768	2.56724	-0.00586
2.57181	0.618724	2.57181	0.220089	2.57181	-0.00672
2.5764	0.598723	2.5764	0.215663	2.5764	-0.0055
2.581	0.629338	2.581	0.212984	2.581	-0.00765
2.5856	0.629978	2.5856	0.223303	2.5856	-0.00278
2.59021	0.630201	2.59021	0.23982	2.59021	-0.00793
2.59484	0.643796	2.59484	0.212634	2.59484	-0.00658
2.59946	0.610005	2.59946	0.226495	2.59946	-0.00543
2.6041	0.617638	2.6041	0.20073	2.6041	-0.00915
2.60875	0.607665	2.60875	0.210328	2.60875	-0.00378
2.6134	0.6102	2.6134	0.229873	2.6134	-0.00686
2.61806	0.639116	2.61806	0.240355	2.61806	-0.00708
2.62273	0.615743	2.62273	0.232528	2.62273	-0.00729
2.6274	0.607024	2.6274	0.218854	2.6274	-0.00829
2.63209	0.626803	2.63209	0.224724	2.63209	-0.00614
2.63678	0.621677	2.63678	0.234322	2.63678	-0.00364
2.64147	0.626998	2.64147	0.219203	2.64147	-0.00536
2.64619	0.635717	2.64619	0.230059	2.64619	-0.00522
2.6509	0.602985	2.6509	0.227217	2.6509	-0.00944
2.65563	0.640815	2.65563	0.220275	2.65563	-0.00164
2.66036	0.625716	2.66036	0.244805	2.66036	-0.00765
2.6651	0.630814	2.6651	0.231829	2.6651	-0.00479
2.66985	0.618278	2.66985	0.226308	2.66985	-0.00736
2.6746	0.636776	2.6746	0.229523	2.6746	-0.00658
2.67937	0.619142	2.67937	0.237513	2.67937	-0.00701
2.68414	0.627861	2.68414	0.234671	2.68414	-0.00199
2.68893	0.631037	2.68893	0.232179	2.68893	-0.00829
2.69371	0.631901	2.69371	0.22526	2.69371	-0.00586
2.69851	0.639116	2.69851	0.249767	2.69851	-0.00249
2.70331	0.66675	2.70331	0.241776	2.70331	-0.00321
2.70813	0.636998	2.70813	0.236978	2.70813	-0.00579
2.71295	0.633795	2.71295	0.226844	2.71295	-0.00872
2.71778	0.644436	2.71778	0.236442	2.71778	-0.0065
2.72261	0.654409	2.72261	0.227217	2.72261	-0.00851
2.72746	0.622763	2.72746	0.240891	2.72746	-0.00614
2.73233	0.643378	2.73233	0.243384	2.73233	-0.00994
2.73719	0.63594	2.73719	0.247647	2.73719	-0.00837
2.74205	0.640397	2.74205	0.22561	2.74205	-0.00779
2.74694	0.640592	2.74694	0.224352	2.74694	-0.0075
2.75183	0.628502	2.75183	0.244618	2.75183	-0.00593
2.75671	0.643378	2.75671	0.25368	2.75671	-0.00557
2.76163	0.616161	2.76163	0.228265	2.76163	-0.00722
2.76654	0.65037	2.76654	0.261158	2.76654	-0.0075
2.77145	0.648671	2.77145	0.235743	2.77145	-0.00364
2.77639	0.623822	2.77639	0.243919	2.77639	-0.00622
2.78133	0.635076	2.78133	0.230408	2.78133	-0.00708
2.78627	0.654409	2.78627	0.252096	2.78627	-0.00872
2.79122	0.631901	2.79122	0.245504	2.79122	-0.00708
2.79619	0.645718	2.79619	0.254565	2.79619	-0.00564
2.80116	0.645272	2.80116	0.226681	2.80116	-0.01037
2.80614	0.656749	2.80614	0.22526	2.80614	-0.00471
2.81113	0.620201	2.81113	0.241776	2.81113	-0.00507
2.81612	0.662933	2.81612	0.243919	2.81612	-0.00844
2.82113	0.643378	2.82113	0.230059	2.82113	-0.00822
2.82615	0.633795	2.82615	0.246226	2.82615	-0.00772
2.83116	0.62892	2.83116	0.232179	2.83116	-0.00614
2.8362	0.637639	2.8362	0.243547	2.8362	-0.00593
2.84124	0.644213	2.84124	0.248718	2.84124	-0.00522
2.84629	0.672265	2.84629	0.252981	2.84629	-0.00479
2.85135	0.651011	2.85135	0.246412	2.85135	-0.005
2.85641	0.642737	2.85641	0.255101	2.85641	-0.00543
2.86149	0.651456	2.86149	0.258129	2.86149	-0.00264
2.86658	0.661429	2.86658	0.252981	2.86658	-0.006
2.87166	0.67377	2.87166	0.254938	2.87166	-0.00479
2.87676	0.659089	2.87676	0.259201	2.87676	-0.00765
2.88188	0.660593	2.88188	0.240006	2.88188	-0.00443
2.88699	0.65271	2.88699	0.275368	2.88699	-0.00507
2.89211	0.650175	2.89211	0.258316	2.89211	-0.0055
2.89725	0.637416	2.89725	0.239656	2.89725	-0.00371
2.9024	0.652515	2.9024	0.244805	2.9024	-0.00593
2.90755	0.667808	2.90755	0.248346	2.90755	-0.00271
2.91271	0.668031	2.91271	0.250489	2.91271	-0.00679
2.91788	0.663992	2.91788	0.272176	2.91788	-0.00665
2.92306	0.680985	2.92306	0.24569	2.92306	-0.00679
2.92825	0.664187	2.92825	0.250489	2.92825	-0.00586
2.93344	0.662293	2.93344	0.247647	2.93344	-0.00693
2.93865	0.658671	2.93865	0.256522	2.93865	-0.0113
2.94386	0.648671	2.94386	0.266842	2.94386	-0.00614
2.94909	0.677168	2.94909	0.246761	2.94909	-0.00765
2.95432	0.663546	2.95432	0.261158	2.95432	-0.00708
2.95956	0.688423	2.95956	0.252096	2.95956	-0.00343
2.96481	0.677363	2.96481	0.25778	2.96481	-0.00786
2.97007	0.665468	2.97007	0.262392	2.97007	-0.00572
2.97534	0.679703	2.97534	0.263115	2.97534	-0.00593
2.98061	0.663128	2.98061	0.246039	2.98061	-0.00421
2.9859	0.683325	2.9859	0.259364	2.9859	-0.00593
2.9912	0.687587	2.9912	0.261321	2.9912	-0.00536
2.9965	0.673324	2.9965	0.259015	2.9965	-0.00493
3.00181	0.686083	3.00181	0.27199	3.00181	-0.00958
3.00714	0.67377	3.00714	0.255637	3.00714	-0.00801
3.01248	0.687782	3.01248	0.25955	3.01248	-0.00614
3.01781	0.685247	3.01781	0.262392	3.01781	-0.01044
3.02316	0.68884	3.02316	0.247297	3.02316	-0.0075
3.02851	0.683965	3.02851	0.262928	3.02851	-0.00801
3.03389	0.689481	3.03389	0.259201	3.03389	-0.00858
3.03926	0.696919	3.03926	0.25955	3.03926	-0.00758
3.04465	0.678227	3.04465	0.254402	3.04465	-0.00779
3.05005	0.679703	3.05005	0.250489	3.05005	-0.00922
3.05545	0.657613	3.05545	0.259015	3.05545	-0.00543
3.06086	0.68884	3.06086	0.262742	3.06086	-0.00493
3.06629	0.69054	3.06629	0.275554	3.06629	-0.00421
3.07171	0.700763	3.07171	0.266842	3.07171	-0.00428
3.07716	0.682907	3.07716	0.253517	3.07716	-0.00844
3.08261	0.721377	3.08261	0.264349	3.08261	-0.00944
3.08807	0.661847	3.08807	0.25368	3.08807	-0.00779
3.09354	0.689899	3.09354	0.255474	3.09354	-0.00772
3.09901	0.673965	3.09901	0.297591	3.09901	-0.00436
3.10451	0.706502	3.10451	0.275904	3.10451	-0.00629
3.11	0.672683	3.11	0.27234	3.11	-0.00715
3.11551	0.694161	3.11551	0.274133	3.11551	-0.00801
3.12103	0.69118	3.12103	0.283544	3.12103	-0.00443
3.12655	0.662488	3.12655	0.262928	3.12655	-0.00572
3.13209	0.679063	3.13209	0.280889	3.13209	-0.00743
3.13764	0.683102	3.13764	0.280167	3.13764	-0.00958
3.14319	0.729874	3.14319	0.27199	3.14319	-0.00729
3.14875	0.68884	3.14875	0.303462	3.14875	-0.00285
3.15433	0.711795	3.15433	0.271827	3.15433	-0.0065
3.1599	0.672683	3.1599	0.286223	3.1599	-0.00522
3.1655	0.692044	3.1655	0.27609	3.1655	-0.00786
3.1711	0.682684	3.1711	0.269334	3.1711	-0.00937
3.17671	0.671848	3.17671	0.279468	3.17671	-0.00901
3.18232	0.700122	3.18232	0.285688	3.18232	-0.00679
3.18796	0.696278	3.18796	0.279468	3.18796	-0.01001
3.1936	0.684801	3.1936	0.27199	3.1936	-0.00679
3.19925	0.677363	3.19925	0.289578	3.19925	-0.00579
3.20491	0.725417	3.20491	0.261321	3.20491	-0.00658
3.21058	0.702017	3.21058	0.285152	3.21058	-0.00686
3.21625	0.713076	3.21625	0.273597	3.21625	-0.00364
3.22194	0.708814	3.22194	0.279468	3.22194	-0.00658
3.22764	0.708396	3.22764	0.282123	3.22764	-0.00822
3.23335	0.717338	3.23335	0.282123	3.23335	-0.00464
3.23906	0.713494	3.23906	0.283894	3.23906	-0.00586
3.24479	0.722213	3.24479	0.29829	3.24479	-0.00343
3.25052	0.730292	3.25052	0.28231	3.25052	-0.00335
3.25627	0.711795	3.25627	0.287644	3.25627	-0.01023
3.26203	0.707115	3.26203	0.286037	3.26203	-0.00851
3.2678	0.721795	3.2678	0.294027	3.2678	-0.00607
3.27358	0.71224	3.27358	0.28408	3.27358	-0.00572
3.27936	0.721377	3.27936	0.285152	3.27936	-0.00815
3.28515	0.737507	3.28515	0.285501	3.28515	-0.00479
3.29096	0.736253	3.29096	0.27998	3.29096	-0.00743
3.29678	0.713494	3.29678	0.27998	3.29678	-0.00708
3.3026	0.708619	3.3026	0.307538	3.3026	-0.00486
3.30844	0.729456	3.30844	0.274296	3.30844	-0.00622
3.31428	0.727729	3.31428	0.291372	3.31428	-0.00522
3.32014	0.733272	3.32014	0.274669	3.32014	-0.00701
3.326	0.716892	3.326	0.270033	3.326	-0.00715
3.33188	0.750265	3.33188	0.277511	3.33188	-0.00958
3.33776	0.714357	3.33776	0.294214	3.33776	-0.00758
3.34365	0.733049	3.34365	0.292956	3.34365	-0.00321
3.34956	0.723077	3.34956	0.287807	3.34956	-0.00758
3.35547	0.708619	3.35547	0.295798	3.35547	-0.00894
3.3614	0.727311	3.3614	0.279631	3.3614	-0.01051
3.36734	0.743468	3.36734	0.292606	3.36734	-0.00829
3.37329	0.715193	3.37329	0.294214	3.37329	-0.00987
3.37924	0.734331	3.37924	0.300084	3.37924	-0.00829
3.3852	0.717756	3.3852	0.28853	3.3852	-0.00658
3.39118	0.74773	3.39118	0.303089	3.39118	-0.00722
3.39716	0.740069	3.39716	0.305046	3.39716	-0.0045
3.40316	0.710513	3.40316	0.296869	3.40316	-0.00972
3.40916	0.707115	3.40916	0.274296	3.40916	-0.00858
3.41519	0.736671	3.41519	0.274832	3.41519	-0.01015
3.42121	0.725612	3.42121	0.274133	3.42121	-0.00793
3.42725	0.720737	3.42725	0.291907	3.42725	-0.00614
3.4333	0.753887	3.4333	0.292257	3.4333	-0.00701
3.43935	0.730069	3.43935	0.301132	3.43935	-0.00865
3.44543	0.738593	3.44543	0.299711	3.44543	-0.00701
3.4515	0.732854	3.4515	0.295635	3.4515	-0.00887
3.45759	0.7116	3.45759	0.295798	3.45759	-0.00872
3.46369	0.727534	3.46369	0.291372	3.46369	-0.00908
3.4698	0.777481	3.4698	0.304161	3.4698	-0.0075
3.47592	0.732854	3.47592	0.298826	3.47592	-0.00614
3.48205	0.736448	3.48205	0.29829	3.48205	-0.00636
3.48819	0.72901	3.48819	0.292793	3.48819	-0.00729
3.49434	0.737952	3.49434	0.30239	3.49434	-0.00701
3.5005	0.722213	3.5005	0.309682	3.5005	-0.00758
3.50668	0.741546	3.50668	0.281774	3.50668	-0.00486
3.51286	0.732409	3.51286	0.298663	3.51286	-0.01044
3.51905	0.740905	3.51905	0.291185	3.51905	-0.00837
3.52526	0.729874	3.52526	0.288879	3.52526	-0.00708
3.53148	0.730292	3.53148	0.29829	3.53148	-0.0108
3.5377	0.752382	3.5377	0.319279	3.5377	-0.00958
3.54394	0.746449	3.54394	0.291185	3.54394	-0.00822
3.55019	0.758567	3.55019	0.322284	3.55019	-0.00965
3.55644	0.746644	3.55644	0.29617	3.55644	-0.00643
3.56271	0.760461	3.56271	0.320164	3.56271	-0.00808
3.56899	0.750488	3.56899	0.305046	3.56899	-0.00486
3.57527	0.759848	3.57527	0.32105	3.57527	-0.00693
3.58157	0.767481	3.58157	0.296333	3.58157	-0.00629
3.58789	0.773024	3.58789	0.309146	3.58789	-0.00321
3.59421	0.759625	3.59421	0.317672	3.59421	-0.00665
3.60054	0.733467	3.60054	0.311266	3.60054	-0.0065
3.60689	0.747925	3.60689	0.316251	3.60689	-0.00443
3.61324	0.780462	3.61324	0.307003	3.61324	-0.00672
3.6196	0.784696	3.6196	0.302041	3.6196	-0.00543
3.62597	0.783861	3.62597	0.297405	3.62597	-0.00701
3.63236	0.758762	3.63236	0.313059	3.63236	-0.00829
3.63876	0.789376	3.63876	0.327619	3.63876	-0.0103
3.64517	0.779376	3.64517	0.306304	3.64517	-0.00658
3.65159	0.762606	3.65159	0.309146	3.65159	-0.00908
3.65801	0.772161	3.65801	0.305395	3.65801	-0.00972
3.66446	0.766199	3.66446	0.324078	3.66446	-0.00522
3.67091	0.754527	3.67091	0.304696	3.67091	-0.00972
3.67738	0.765782	3.67738	0.31695	3.67738	-0.00872
3.68385	0.756644	3.68385	0.335446	3.68385	-0.0075
3.69034	0.758567	3.69034	0.331719	3.69034	-0.005
3.69683	0.763442	3.69683	0.3207	3.69683	-0.00665
3.70334	0.770462	3.70334	0.318557	3.70334	-0.00944
3.70985	0.768122	3.70985	0.329576	3.70985	-0.00858
3.71639	0.767286	3.71639	0.319279	3.71639	-0.0055
3.72292	0.770879	3.72292	0.322121	3.72292	-0.00908
3.72948	0.791076	3.72948	0.334374	3.72948	-0.00786
3.73604	0.799572	3.73604	0.311801	3.73604	-0.00736
3.74261	0.779181	3.74261	0.304347	3.74261	-0.00285
3.7492	0.781075	3.7492	0.331183	3.7492	-0.00586
3.7558	0.786396	3.7558	0.315179	3.7558	-0.01073
3.7624	0.759625	3.7624	0.316787	3.7624	-0.00808
3.76903	0.789376	3.76903	0.320164	3.76903	-0.00987
3.77565	0.772801	3.77565	0.317322	3.77565	-0.01087
3.7823	0.776841	3.7823	0.33491	3.7823	-0.00937
3.78895	0.802135	3.78895	0.30684	3.78895	-0.00915
3.79561	0.763664	3.79561	0.32282	3.79561	-0.00572
3.80229	0.792134	3.80229	0.326011	3.80229	-0.00672
3.80897	0.794251	3.80897	0.323705	3.80897	-0.00679
3.81568	0.769598	3.81568	0.334561	3.81568	-0.00958
3.82239	0.755586	3.82239	0.327619	3.82239	-0.00858
3.8291	0.788736	3.8291	0.33081	3.8291	-0.00908
3.83584	0.803611	3.83584	0.327269	3.83584	-0.00543
3.84259	0.775782	3.84259	0.31448	3.84259	-0.00479
3.84934	0.787454	3.84934	0.327805	3.84934	-0.00758
3.8561	0.792357	3.8561	0.33491	3.8561	-0.0075
3.86289	0.782161	3.86289	0.313572	3.86289	-0.00643
3.86967	0.799154	3.86967	0.338474	3.86967	-0.01116
3.87648	0.785114	3.87648	0.332418	3.87648	-0.00786
3.88329	0.761547	3.88329	0.327269	3.88329	-0.00972
3.89011	0.789154	3.89011	0.328504	3.89011	-0.00722
3.89695	0.833168	3.89695	0.333489	3.89695	-0.00586
3.9038	0.785337	3.9038	0.33081	3.9038	-0.00929
3.91066	0.822944	3.91066	0.331882	3.91066	-0.0108
3.91754	0.807874	3.91754	0.32869	3.91754	-0.005
3.92441	0.80467	3.92441	0.326384	3.92441	-0.00636
3.93131	0.797455	3.93131	0.333676	3.93131	-0.00715
3.93821	0.805951	3.93821	0.337939	3.93821	-0.00837
3.94514	0.79999	3.94514	0.335097	3.94514	-0.00793
3.95206	0.824226	3.95206	0.348235	3.95206	-0.00679
3.95901	0.800213	3.95901	0.340408	3.95901	-0.00693
3.96596	0.815311	3.96596	0.337566	3.96596	-0.00658
3.97292	0.814893	3.97292	0.347163	3.97292	-0.00844
3.97991	0.825507	3.97991	0.330461	3.97991	-0.00837
3.9869	0.792134	3.9869	0.353383	3.9869	-0.00357
3.9939	0.808932	3.9939	0.335097	3.9939	-0.00837
4.00091	0.814448	4.00091	0.342202	4.00091	-0.00801
4.00794	0.834003	4.00794	0.332604	4.00794	-0.00793
4.01498	0.844422	4.01498	0.338474	4.01498	-0.00457
4.02203	0.808709	4.02203	0.344321	4.02203	-0.00779
4.02909	0.816147	4.02909	0.345393	4.02909	-0.006
4.03616	0.821468	4.03616	0.350728	4.03616	-0.0075
4.04325	0.836761	4.04325	0.344857	4.04325	-0.00643
4.05035	0.812748	4.05035	0.336518	4.05035	-0.01015
4.05746	0.824226	4.05746	0.348957	4.05746	-0.00793
4.06458	0.829769	4.06458	0.352149	4.06458	-0.01037
4.07171	0.820186	4.07171	0.342737	4.07171	-0.00593
4.07886	0.853782	4.07886	0.359603	4.07886	-0.00786
4.08601	0.843141	4.08601	0.349656	4.08601	-0.00887
4.09319	0.813166	4.09319	0.341852	4.09319	-0.00901
4.10038	0.846985	4.10038	0.350005	4.10038	-0.00951
4.10756	0.842946	4.10756	0.371879	4.10756	-0.00915
4.11478	0.810854	4.11478	0.358718	4.11478	-0.00815
4.122	0.850161	4.122	0.34735	4.122	-0.00965
4.12922	0.822944	4.12922	0.347886	4.12922	-0.00636
4.13648	0.846985	4.13648	0.359789	4.13648	-0.00722
4.14372	0.82105	4.14372	0.361746	4.14372	-0.00793
4.151	0.822331	4.151	0.384855	4.151	-0.0088
4.15828	0.831246	4.15828	0.353919	4.15828	-0.00965
4.16558	0.823167	4.16558	0.35534	4.16558	-0.00564
4.17287	0.820827	4.17287	0.352149	4.17287	-0.00479
4.1802	0.833808	4.1802	0.345742	4.1802	-0.00443
4.18752	0.831246	4.18752	0.345044	4.18752	-0.00851
4.19487	0.819991	4.19487	0.352498	4.19487	-0.00901
4.20223	0.804475	4.20223	0.36778	4.20223	-0.00772
4.2096	0.84016	4.2096	0.374535	4.2096	-0.00793
4.21698	0.844199	4.21698	0.379707	4.21698	-0.00887
4.22437	0.849297	4.22437	0.377028	4.22437	-0.00679
4.23177	0.811467	4.23177	0.370109	4.23177	-0.00937
4.2392	0.851442	4.2392	0.363353	4.2392	-0.00829
4.24664	0.839101	4.24664	0.339709	4.24664	-0.00972
4.25408	0.815506	4.25408	0.365473	4.25408	-0.00994
4.26154	0.856763	4.26154	0.368315	4.26154	-0.00736
4.269	0.860997	4.269	0.378449	4.269	-0.00636
4.27649	0.828683	4.27649	0.372415	4.27649	-0.00729
4.28399	0.854423	4.28399	0.35909	4.28399	-0.00994
4.29149	0.841023	4.29149	0.368315	4.29149	-0.00743
4.29901	0.832722	4.29901	0.380406	4.29901	-0.00722
4.30655	0.85654	4.30655	0.363703	4.30655	-0.00901
4.31409	0.866513	4.31409	0.3733	4.31409	-0.0113
4.32165	0.860356	4.32165	0.364588	4.32165	-0.00572
4.32923	0.866735	4.32923	0.380941	4.32923	-0.00736
4.33681	0.84718	4.33681	0.362282	4.33681	-0.00586
4.34441	0.861638	4.34441	0.362096	4.34441	-0.00837
4.35203	0.84952	4.35203	0.396945	4.35203	-0.01015
4.35965	0.859715	4.35965	0.381128	4.35965	-0.00593
4.36729	0.868853	4.36729	0.389118	4.36729	-0.00965
4.37494	0.886932	4.37494	0.36121	4.37494	-0.00636
4.3826	0.87629	4.3826	0.384319	4.3826	-0.00851
4.39028	0.863978	4.39028	0.351613	4.39028	-0.00701
4.39796	0.868853	4.39796	0.370808	4.39796	-0.00837
4.40566	0.848684	4.40566	0.396409	4.40566	-0.00564
4.41337	0.874591	4.41337	0.386625	4.41337	-0.00672
4.42111	0.872251	4.42111	0.38609	4.42111	-0.00844
4.42885	0.875232	4.42885	0.374186	4.42885	-0.00793
4.4366	0.864618	4.4366	0.366195	4.4366	-0.00493
4.44438	0.869716	4.44438	0.378798	4.44438	-0.00686
4.45215	0.861415	4.45215	0.386975	4.45215	-0.00779
4.45995	0.873115	4.45995	0.376492	4.45995	-0.00686
4.46776	0.862919	4.46776	0.36743	4.46776	-0.00958
4.47557	0.861415	4.47557	0.37542	4.47557	-0.00901
4.48341	0.887155	4.48341	0.387883	4.48341	-0.00701
4.49126	0.856317	4.49126	0.404213	4.49126	-0.00851
4.49913	0.871638	4.49913	0.399414	4.49913	-0.00722
4.507	0.883533	4.507	0.386975	4.507	-0.00815
4.51489	0.869939	4.51489	0.384855	4.51489	-0.00715
4.52279	0.873533	4.52279	0.394103	4.52279	-0.00278
4.53071	0.89671	4.53071	0.369923	4.53071	-0.00722
4.53864	0.886709	4.53864	0.392146	4.53864	-0.00837
4.54658	0.850383	4.54658	0.396759	4.54658	-0.01066
4.55454	0.874396	4.55454	0.411854	4.55454	-0.00622
4.5625	0.891389	4.5625	0.394802	4.5625	-0.0065
4.57049	0.872474	4.57049	0.38609	4.57049	-0.00564
4.57849	0.888854	4.57849	0.388046	4.57849	-0.00765
4.5865	0.8659	4.5865	0.395687	4.5865	-0.01037
4.59451	0.887768	4.59451	0.383084	4.59451	-0.00586
4.60255	0.877572	4.60255	0.385018	4.60255	-0.01123
4.61061	0.866958	4.61061	0.390539	4.61061	-0.00622
4.61868	0.89033	4.61868	0.392845	4.61868	-0.00371
4.62675	0.902643	4.62675	0.410806	4.62675	-0.00965
4.63485	0.873338	4.63485	0.387161	4.63485	-0.0055
4.64295	0.886068	4.64295	0.389654	4.64295	-0.01008
4.65107	0.87395	4.65107	0.404586	4.65107	-0.00722
4.6592	0.904342	4.6592	0.390353	4.6592	-0.00858
4.66735	0.894787	4.66735	0.388046	4.66735	-0.00951
4.67551	0.897768	4.67551	0.393381	4.67551	-0.00844
4.68369	0.900526	4.68369	0.401371	4.68369	-0.00808
4.69187	0.908605	4.69187	0.406543	4.69187	-0.00786
4.70009	0.899467	4.70009	0.411691	4.70009	-0.00729
4.7083	0.90203	4.7083	0.392682	4.7083	-0.01008
4.71654	0.919023	4.71654	0.40992	4.71654	-0.0065
4.72477	0.896292	4.72477	0.384855	4.72477	-0.00851
4.73304	0.922199	4.73304	0.399251	4.73304	-0.00865
4.74131	0.923898	4.74131	0.393031	4.74131	-0.00557
4.7496	0.920305	4.7496	0.377377	4.7496	-0.01338
4.7579	0.922645	4.7579	0.420217	4.7579	-0.00658
4.76622	0.908382	4.76622	0.412925	4.76622	-0.00937
4.77455	0.913285	4.77455	0.413298	4.77455	-0.01073
4.7829	0.92752	4.7829	0.419681	4.7829	-0.00972
4.79125	0.889913	4.79125	0.411155	4.79125	-0.0098
4.79962	0.911808	4.79962	0.421451	4.79962	-0.00894
4.80801	0.89437	4.80801	0.418446	4.80801	-0.00844
4.81641	0.915207	4.81641	0.409198	4.81641	-0.00772
4.82484	0.91412	4.82484	0.420939	4.82484	-0.00686
4.83326	0.909022	4.83326	0.430164	4.83326	-0.00887
4.84171	0.913507	4.84171	0.426087	4.84171	-0.00851
4.85016	0.920305	4.85016	0.412762	4.85016	-0.00636
4.85864	0.922422	4.85864	0.420753	4.85864	-0.00665
4.86713	0.929024	4.86713	0.399065	4.86713	-0.00858
4.87563	0.909663	4.87563	0.416839	4.87563	-0.00772
4.88415	0.909468	4.88415	0.427322	4.88415	-0.0065
4.89267	0.916265	4.89267	0.419867	4.89267	-0.00965
4.90123	0.922645	4.90123	0.401744	4.90123	-0.004
4.90979	0.908827	4.90979	0.436756	4.90979	-0.00758
4.91836	0.942395	4.91836	0.427695	4.91836	-0.00693
4.92695	0.951114	4.92695	0.404213	4.92695	-0.00679
4.93555	0.938579	4.93555	0.42625	4.93555	-0.01066
4.94417	0.929024	4.94417	0.423595	4.94417	-0.00872
4.95281	0.921558	4.95281	0.416839	4.95281	-0.00607
4.96146	0.937297	4.96146	0.415767	4.96146	-0.00486
4.97013	0.944317	4.97013	0.423595	4.97013	-0.00915
4.9788	0.936016	4.9788	0.415418	4.9788	-0.01345
4.98749	0.935375	4.98749	0.42413	4.98749	-0.00758
4.9962	0.964932	4.9962	0.428207	4.9962	-0.00493
5.00492	0.92518	5.00492	0.419145	5.00492	-0.0075
5.01366	0.940919	5.01366	0.418097	5.01366	-0.00801
5.02241	0.945153	5.02241	0.431771	5.02241	-0.0075
5.03118	0.950697	5.03118	0.434963	5.03118	-0.01073
5.03996	0.960029	5.03996	0.409012	5.03996	-0.00894
5.04876	0.922645	5.04876	0.451316	5.04876	-0.00522
5.05758	0.961533	5.05758	0.446168	5.05758	-0.0088
5.0664	0.962369	5.0664	0.404586	5.0664	-0.01101
5.07524	0.957912	5.07524	0.419681	5.07524	-0.00643
5.0841	0.965572	5.0841	0.443675	5.0841	-0.01066
5.09298	0.941977	5.09298	0.439412	5.09298	-0.00901
5.10186	0.946852	5.10186	0.413298	5.10186	-0.00908
5.11076	0.958775	5.11076	0.438713	5.11076	-0.0113
5.11968	0.933676	5.11968	0.423059	5.11968	-0.00944
5.12861	0.965572	5.12861	0.430164	5.12861	-0.01087
5.13756	0.941754	5.13756	0.420217	5.13756	-0.01151
5.14652	0.957494	5.14652	0.434963	5.14652	-0.01116
5.1555	0.952814	5.1555	0.430886	5.1555	-0.00937
5.1645	0.944094	5.1645	0.449359	5.1645	-0.01094
5.1735	0.95429	5.1735	0.434264	5.1735	-0.00844
5.18253	0.969389	5.18253	0.441019	5.18253	-0.0098
5.19158	0.936879	5.19158	0.435498	5.19158	-0.00815
5.20062	0.961728	5.20062	0.433728	5.20062	-0.01001
5.2097	0.963427	5.2097	0.451665	5.2097	-0.00522
5.21879	0.95663	5.21879	0.435685	5.21879	-0.00837
5.22789	0.981729	5.22789	0.422523	5.22789	-0.00314
5.237	0.950251	5.237	0.44244	5.237	-0.00457
5.24614	0.964932	5.24614	0.428044	5.24614	-0.00887
5.25529	0.953872	5.25529	0.463942	5.25529	-0.00901
5.26445	0.949638	5.26445	0.4348	5.26445	-0.00951
5.27362	0.955377	5.27362	0.448474	5.27362	-0.00929
5.28282	0.977049	5.28282	0.449895	5.28282	-0.00922
5.29204	0.977244	5.29204	0.459143	5.29204	-0.00715
5.30126	0.977049	5.30126	0.455416	5.30126	-0.00987
5.3105	0.964291	5.3105	0.458421	5.3105	-0.00758
5.31976	0.97769	5.31976	0.453995	5.31976	-0.00672
5.32904	0.947298	5.32904	0.457722	5.32904	-0.00837
5.33833	0.951755	5.33833	0.453995	5.33833	-0.01144
5.34764	0.950474	5.34764	0.438876	5.34764	-0.00822
5.35695	0.970865	5.35695	0.455416	5.35695	-0.00851
5.36629	0.988304	5.36629	0.460564	5.36629	-0.00679
5.37565	1.0036	5.37565	0.449359	5.37565	-0.00693
5.38501	0.975545	5.38501	0.445282	5.38501	-0.00887
5.3944	0.974709	5.3944	0.458957	5.3944	-0.01008
5.4038	0.99212	5.4038	0.471396	5.4038	-0.0075
5.41323	0.974291	5.41323	0.459143	5.41323	-0.00808
5.42265	0.996605	5.42265	0.470348	5.42265	-0.0088
5.4321	1.00446	5.4321	0.466062	5.4321	-0.00793
5.44158	1.00212	5.44158	0.459492	5.44158	-0.00643
5.45105	0.975991	5.45105	0.468018	5.45105	-0.01094
5.46055	0.985964	5.46055	0.449196	5.46055	-0.00965
5.47006	0.992343	5.47006	0.453459	5.47006	-0.00858
5.47959	0.999781	5.47959	0.464291	5.47959	-0.00915
5.48914	1.0002	5.48914	0.46697	5.48914	-0.0118
5.4987	0.997246	5.4987	0.466248	5.4987	-0.00672
5.50829	0.994265	5.50829	0.47496	5.50829	-0.00865
5.51788	1.00212	5.51788	0.466784	5.51788	-0.01252
5.52749	1.00064	5.52749	0.464827	5.52749	-0.00815
5.53711	0.984487	5.53711	0.472654	5.53711	-0.00994
5.54676	0.966408	5.54676	0.468205	5.54676	-0.00915
5.55643	0.970447	5.55643	0.477616	5.55643	-0.01037
5.5661	1.00764	5.5661	0.477989	5.5661	-0.01037
5.5758	0.994683	5.5758	0.460564	5.5758	-0.00844
5.58551	1.00722	5.58551	0.472118	5.58551	-0.00822
5.59524	1.02421	5.59524	0.482252	5.59524	-0.01058
5.60498	1.0034	5.60498	0.459842	5.60498	-0.00937
5.61474	1.01232	5.61474	0.470511	5.61474	-0.00837
5.62451	0.998081	5.62451	0.471047	5.62451	-0.00844
5.63431	0.991925	5.63431	0.477616	5.63431	-0.0098
5.64412	1.02402	5.64412	0.472468	5.64412	-0.00586
5.65395	1.02655	5.65395	0.482415	5.65395	-0.00793
5.66379	0.995964	5.66379	0.485443	5.66379	-0.00894
5.67365	1.03274	5.67365	0.455579	5.67365	-0.00715
5.68353	1.01805	5.68353	0.466062	5.68353	-0.00693
5.69343	1.01677	5.69343	0.472281	5.69343	-0.01144
5.70334	1.0085	5.70334	0.488285	5.70334	-0.00958
5.71326	1.03889	5.71326	0.481716	5.71326	-0.00736
5.72321	1.01212	5.72321	0.485443	5.72321	-0.0088
5.73317	1.02485	5.73317	0.504638	5.73317	-0.00722
5.74315	1.02825	5.74315	0.483486	5.74315	-0.00672
5.75315	1.03209	5.75315	0.494156	5.75315	-0.00944
5.76316	1.00914	5.76316	0.486864	5.76316	-0.01237
5.77319	1.01658	5.77319	0.478688	5.77319	-0.00958
5.78324	1.03739	5.78324	0.489706	5.78324	-0.00522
5.7933	1.01212	5.7933	0.477616	5.7933	-0.00815
5.80339	1.03059	5.80339	0.477616	5.80339	-0.00965
5.81348	1.00998	5.81348	0.482951	5.81348	-0.00987
5.8236	1.04229	5.8236	0.496811	5.8236	-0.00887
5.83372	1.02806	5.83372	0.477616	5.83372	-0.01116
5.84387	1.04505	5.84387	0.486864	5.84387	-0.00844
5.85405	1.04547	5.85405	0.49949	5.85405	-0.01015
5.86424	1.03508	5.86424	0.476381	5.86424	-0.00937
5.87444	1.03527	5.87444	0.484744	5.87444	-0.00629
5.88465	1.04357	5.88465	0.505174	5.88465	-0.00944
5.89489	1.02719	5.89489	0.507131	5.89489	-0.01087
5.90515	1.04803	5.90515	0.483673	5.90515	-0.0123
5.91542	1.02677	5.91542	0.485443	5.91542	-0.00736
5.92571	1.04909	5.92571	0.485443	5.92571	-0.00837
5.93601	1.05059	5.93601	0.492735	5.93601	-0.01245
5.94634	1.06524	5.94634	0.502682	5.94634	-0.00987
5.95669	1.02443	5.95669	0.495577	5.95669	-0.0065
5.96704	1.03229	5.96704	0.486678	5.96704	-0.00736
5.97743	1.05354	5.97743	0.522226	5.97743	-0.00629
5.98781	1.04485	5.98781	0.509623	5.98781	-0.00829
5.99823	1.04207	5.99823	0.520642	5.99823	-0.00822
6.00866	1.04931	6.00866	0.505873	6.00866	-0.0133
6.01911	1.0714	6.01911	0.512815	6.01911	-0.01015
6.02957	1.07056	6.02957	0.494691	6.02957	-0.00672
6.04006	1.0612	6.04006	0.510858	6.04006	-0.00722
6.05056	1.04845	6.05056	0.516379	6.05056	-0.00894
6.06109	1.08672	6.06109	0.513001	6.06109	-0.00786
6.07163	1.02613	6.07163	0.506409	6.07163	-0.00793
6.08217	1.06842	6.08217	0.506595	6.08217	-0.00793
6.09275	1.09352	6.09275	0.49984	6.09275	-0.00858
6.10334	1.06842	6.10334	0.515657	6.10334	-0.00686
6.11395	1.04505	6.11395	0.509787	6.11395	-0.01101
6.12459	1.07461	6.12459	0.515121	6.12459	-0.00951
6.13522	1.07204	6.13522	0.506595	6.13522	-0.00636
6.14589	1.08798	6.14589	0.525254	6.14589	-0.00765
6.15658	1.08458	6.15658	0.512629	6.15658	-0.00858
6.16727	1.04825	6.16727	0.526326	6.16727	-0.0075
6.178	1.06162	6.178	0.507131	6.178	-0.00929
6.18874	1.05803	6.18874	0.519384	6.18874	-0.00972
6.19949	1.06502	6.19949	0.498069	6.19949	-0.00665
6.21026	1.05886	6.21026	0.509973	6.21026	-0.00844
6.22105	1.07864	6.22105	0.506781	6.22105	-0.00693
6.23186	1.06672	6.23186	0.529354	6.23186	-0.00937
6.2427	1.06162	6.2427	0.526326	6.2427	-0.01173
6.25354	1.0848	6.25354	0.532709	6.25354	-0.00972
6.26441	1.07714	6.26441	0.542679	6.26441	-0.00808
6.27529	1.08522	6.27529	0.527398	6.27529	-0.01101
6.2862	1.06268	6.2862	0.520269	6.2862	-0.00786
6.29711	1.07268	6.29711	0.521341	6.29711	-0.00636
6.30806	1.07227	6.30806	0.523298	6.30806	-0.00636
6.31901	1.07332	6.31901	0.528283	6.31901	-0.00643
6.33	1.08926	6.33	0.526675	6.33	-0.00736
6.34099	1.09224	6.34099	0.532546	6.34099	-0.00951
6.35201	1.08608	6.35201	0.527025	6.35201	-0.00958
6.36304	1.10904	6.36304	0.520106	6.36304	-0.00743
6.3741	1.08034	6.3741	0.537508	6.3741	-0.004
6.38516	1.08862	6.38516	0.52614	6.38516	-0.01116
6.39626	1.08054	6.39626	0.536995	6.39626	-0.00937
6.40736	1.08628	6.40736	0.534153	6.40736	-0.00829
6.4185	1.1033	6.4185	0.532196	6.4185	-0.00693
6.42964	1.10413	6.42964	0.542143	6.42964	-0.01037
6.44081	1.11199	6.44081	0.538416	6.44081	-0.00793
6.452	1.07608	6.452	0.538952	6.452	-0.01023
6.4632	1.11795	6.4632	0.551392	6.4632	-0.00801
6.47442	1.11327	6.47442	0.529517	6.47442	-0.00793
6.48566	1.10542	6.48566	0.533431	6.48566	-0.01101
[truncated: 2,647 more rows]
